# Supplementary material for: Predicting age and gender from network telemetry: Implications for privacy and impact on policy
Source: PLoS One. 2022 Jul 21;17(7):e0271714. doi: 10.1371/journal.pone.0271714 (PMC9302812; doi:10.1371/journal.pone.0271714)
Supplement: S1 Dataset — (ZIP) [file pone.0271714.s001.zip]

Archive with 3 entries (3 files):
- minimal-dataset/Age-correlation.csv
- minimal-dataset/age-gender-pred-dataset.csv
- minimal-dataset/Gender-correlation.csv
