# Supplementary material for: Predicting age and gender from network telemetry: Implications for privacy and impact on policy
Source: PLoS One. 2022 Jul 21;17(7):e0271714. doi: 10.1371/journal.pone.0271714 (PMC9302812; doi:10.1371/journal.pone.0271714)
Supplement: S1 Dataset — (ZIP) [file pone.0271714.s001.zip › minimal-dataset/Age-correlation.csv]

attribute	correlation
N_DEVICES	-0.050981139
CUSTOMER_SERVICE	0.037963879
NEED_CUSTOMER_SERVICE	0.032050631
COUNT_NEED_CUSTOMER_SERVICE	0.03556299
RECHARGE_VALUE	0.000912646
AVG_RECHARGE_VALUE	-0.009545881
MAX_RECHARGE_VALUE	-0.012786582
MIN_RECHARGE_VALUE	0.006587199
RECHARGES	-0.056857971
AVG_RECHARGES	-0.076389842
MAX_RECHARGES	-0.07270025
MIN_RECHARGES	-0.064469032
RECHARGE_AVG	0.111020516
MIN_RECHARGE_AVG	0.124973015
MAX_RECHARGE_AVG	0.085117358
COUNT_HAS_RECHARGE	0.045815575
DAYS_AFTER_PAYDAY	0.004710381
RECHARGE_RATE_NEXT_PAYDAY	0.004867679
SOCIAL_NETWORK_MB	-0.167107651
SOCIAL_NETWORK_SESSIONS	-0.170097015
INSTAGRAM_MB	-0.066341445
INSTAGRAM_SESSIONS	-0.154261835
WHATSAPP_MB	-0.137423917
WHATSAPP_SESSIONS	-0.157068223
BANK_MB	-0.010789023
UBER_MB	-0.020146825
INTERNET_MB	-0.12071933
INTERNET_SESSIONS	-0.114865945
TOTAL_MB	-0.184186128
TOTAL_SESSIONS	-0.155814549
RECEIVED_CALLS	0.064968977
RECEIVED_CALLS_DURATION	0.048720507
MADE_CALLS	-0.006761946
MADE_CALLS_DURATION	2.98E-05
PERC_SOCIAL_NETWORK_MB	-0.261101138
PERC_SOCIAL_NETWORK_SESSIONS	-0.263805165
PERC_INSTAGRAM_MB	-0.078054255
PERC_INSTAGRAM_SESSIONS	-0.110435896
PERC_WHATSAPP_MB	-0.078473365
PERC_WHATSAPP_SESSIONS	-0.259689211
PERC_BANK_MB	-0.00352598
PERC_BANK_SESSIONS	-0.077991585
PERC_UBER_MB	-0.004044
PERC_INTERNET_MB	0.111175365
PERC_INTERNET_SESSIONS	-0.147589587
PERC_RECEIVED_CALLS	-0.003072429
PERC_RECEIVED_CALLS_DURATION	-0.027465366
PERC_MADE_CALLS	0.007093262
PERC_MADE_CALLS_DURATION	0.026535415
SOCIAL_NETWORK_MB_BY_SESSION	-0.181608486
INSTAGRAM_MB_BY_SESSION	-0.070083656
WHATSAPP_MB_BY_SESSION	-0.146331983
BANK_MB_BY_SESSION	-0.014746281
UBER_MB_BY_SESSION	-0.02906118
INTERNET_MB_BY_SESSION	-0.102340433
TOTAL_MB_BY_SESSION	-0.201292271
RECEIVED_CALL_DURATION_BY_CALL	-0.020801504
MADE_CALL_DURATION_BY_CALL	-0.006586959
TOTAL_CALL_DURATION_BY_CALL	-0.014099305
N_DAYS_SOCIAL_NETWORK	-0.173235168
N_DAYS_RECEIVED_CALLS	0.094451021
N_DAYS_MADE_CALLS	0.100019674
PERC_DAYS_SOCIAL_NETWORK_OTT	-0.301398384
PERC_DAYS_RECEIVED_CALLS_OTT	0.191349057
PERC_DAYS_MADE_CALLS_OTT	0.151947276
N_SERVICES	-0.182532472
AVG_PERC_SOCIAL_NETWORK_MB	-0.252006195
AVG_PERC_SOCIAL_NETWORK_SESSIONS	-0.276700959
AVG_PERC_INSTAGRAM_MB	-0.09911049
AVG_PERC_INSTAGRAM_SESSIONS	-0.177117719
AVG_PERC_WHATSAPP_MB	-0.086233847
AVG_PERC_WHATSAPP_SESSIONS	-0.268650774
AVG_PERC_BANK_MB	-0.009744072
AVG_PERC_BANK_SESSIONS	-0.148258504
AVG_PERC_UBER_MB	-0.016607558
AVG_PERC_INTERNET_MB	0.069680922
AVG_PERC_INTERNET_SESSIONS	-0.183561353
AVG_PERC_RECEIVED_CALLS	-0.02398647
AVG_PERC_RECEIVED_CALLS_DURATION	-0.041950223
AVG_PERC_MADE_CALLS	0.041019729
AVG_PERC_MADE_CALLS_DURATION	0.048818113
AVG_SOCIAL_NETWORK_MB_BY_SESSION	-0.172817226
AVG_INSTAGRAM_MB_BY_SESSION	-0.079403609
AVG_WHATSAPP_MB_BY_SESSION	-0.143395376
AVG_UBER_MB_BY_SESSION	-0.036232975
AVG_INTERNET_MB_BY_SESSION	-0.104683072
AVG_TOTAL_MB_BY_SESSION	-0.193836486
AVG_RECEIVED_CALL_DURATION_BY_CALL	-0.030278367
AVG_MADE_CALL_DURATION_BY_CALL	-0.020557768
AVG_TOTAL_CALL_DURATION_BY_CALL	-0.022959756
AVG_N_SERVICES	-0.182400364
MAX_SOCIAL_NETWORK_MB	-0.186023234
MAX_SOCIAL_NETWORK_SESSIONS	-0.18865862
MAX_INSTAGRAM_SESSIONS	-0.188437261
MAX_WHATSAPP_MB	-0.148390853
MAX_WHATSAPP_SESSIONS	-0.177807855
MAX_BANK_MB	-0.010875398
MAX_BANK_SESSIONS	-0.158661893
MAX_UBER_MB	-0.023989028
MAX_INTERNET_MB	-0.116465249
MAX_INTERNET_SESSIONS	-0.104849884
MAX_TOTAL_MB	-0.201224102
MAX_TOTAL_SESSIONS	-0.175972231
MAX_RECEIVED_CALLS	0.046659143
MAX_RECEIVED_CALLS_DURATION	0.031483969
MAX_MADE_CALLS	-0.029121588
MAX_MADE_CALLS_DURATION	-0.022312976
MAX_PERC_SOCIAL_NETWORK_MB	-0.268309798
MAX_PERC_INSTAGRAM_MB	-0.102389625
MAX_PERC_INSTAGRAM_SESSIONS	-0.165600358
MAX_PERC_WHATSAPP_MB	-0.095643104
MAX_PERC_BANK_MB	-0.006901041
MAX_PERC_BANK_SESSIONS	-0.116048581
MAX_PERC_UBER_MB	-0.011503328
MAX_PERC_INTERNET_MB	0.055574861
MAX_PERC_INTERNET_SESSIONS	-0.149942575
MAX_PERC_RECEIVED_CALLS	-0.055789428
MAX_PERC_RECEIVED_CALLS_DURATION	-0.06614119
MAX_PERC_MADE_CALLS	0.00471298
MAX_PERC_MADE_CALLS_DURATION	0.017100979
MAX_SOCIAL_NETWORK_MB_BY_SESSION	-0.177066768
MAX_INSTAGRAM_MB_BY_SESSION	-0.084103162
MAX_WHATSAPP_MB_BY_SESSION	-0.136840211
MAX_BANK_MB_BY_SESSION	-0.012123619
MAX_UBER_MB_BY_SESSION	-0.031086734
MAX_INTERNET_MB_BY_SESSION	-0.082428225
MAX_TOTAL_MB_BY_SESSION	-0.192479029
MAX_RECEIVED_CALL_DURATION_BY_CALL	-0.035740026
MAX_MADE_CALL_DURATION_BY_CALL	-0.02895677
MAX_TOTAL_CALL_DURATION_BY_CALL	-0.026111322
MAX_N_DAYS_SOCIAL_NETWORK	-0.203937912
MAX_N_DAYS_RECEIVED_CALLS	0.069418494
MAX_N_DAYS_MADE_CALLS	0.0774428
MIN_SOCIAL_NETWORK_MB	-0.130153443
MIN_SOCIAL_NETWORK_SESSIONS	-0.143188559
MIN_INSTAGRAM_MB	-0.007899475
MIN_INSTAGRAM_SESSIONS	-0.123918284
MIN_WHATSAPP_MB	-0.107957839
MIN_WHATSAPP_SESSIONS	-0.128493231
MIN_BANK_MB	-0.005832869
MIN_UBER_MB	-0.008969204
MIN_INTERNET_MB	-0.103192958
MIN_INTERNET_SESSIONS	-0.107503815
MIN_TOTAL_MB	-0.148157445
MIN_TOTAL_SESSIONS	-0.130318063
MIN_RECEIVED_CALLS	0.078534113
MIN_RECEIVED_CALLS_DURATION	0.057905286
MIN_MADE_CALLS	0.018214873
MIN_MADE_CALLS_DURATION	0.026812112
MIN_PERC_SOCIAL_NETWORK_MB	-0.198523874
MIN_PERC_SOCIAL_NETWORK_SESSIONS	-0.248491853
MIN_PERC_INSTAGRAM_MB	-0.005842055
MIN_PERC_INSTAGRAM_SESSIONS	-0.153816447
MIN_PERC_WHATSAPP_MB	-0.057980278
MIN_PERC_WHATSAPP_SESSIONS	-0.239343147
MIN_PERC_BANK_MB	-0.008400111
MIN_PERC_UBER_MB	-0.022722783
MIN_PERC_INTERNET_MB	0.062139177
MIN_PERC_INTERNET_SESSIONS	-0.182641151
MIN_PERC_RECEIVED_CALLS	0.028384292
MIN_PERC_RECEIVED_CALLS_DURATION	-0.003627504
MIN_PERC_MADE_CALLS	0.065315815
MIN_PERC_MADE_CALLS_DURATION	0.070162926
MIN_SOCIAL_NETWORK_MB_BY_SESSION	-0.141190604
MIN_INSTAGRAM_MB_BY_SESSION	-0.006841107
MIN_WHATSAPP_MB_BY_SESSION	-0.123321315
MIN_BANK_MB_BY_SESSION	-0.002273815
MIN_UBER_MB_BY_SESSION	-0.02524551
MIN_INTERNET_MB_BY_SESSION	-0.109179159
MIN_TOTAL_MB_BY_SESSION	-0.16672952
MIN_RECEIVED_CALL_DURATION_BY_CALL	0.002387416
MIN_MADE_CALL_DURATION_BY_CALL	0.0220634
MIN_TOTAL_CALL_DURATION_BY_CALL	0.004865754
MIN_N_DAYS_SOCIAL_NETWORK	-0.153921168
MIN_N_DAYS_RECEIVED_CALLS	0.102485339
MIN_N_DAYS_MADE_CALLS	0.109542104
MIN_N_SERVICES	-0.144031372
COUNT_USED_DATA	-0.21491723
COUNT_USED_MADE_CALLS	0.076558224
COUNT_USED_RECEIVED_CALLS	0.044450452
COUNT_USED_SERVICES	0.010637796
P1_SOCIAL_NETWORK_MB	-0.111478445
P1_SOCIAL_NETWORK_SESSIONS	-0.102918176
P1_INSTAGRAM_MB	-0.058471808
P1_INSTAGRAM_SESSIONS	-0.096494729
P1_WHATSAPP_MB	-0.106469897
P1_WHATSAPP_SESSIONS	-0.094942678
P1_BANK_MB	-0.012960827
P1_UBER_MB	-0.028536246
P1_INTERNET_MB	-0.056941954
P1_INTERNET_SESSIONS	-0.055835117
P1_TOTAL_MB	-0.120733735
P1_TOTAL_SESSIONS	-0.091315309
P1_RECEIVED_CALLS	0.019407049
P1_RECEIVED_CALLS_DURATION	-0.00513566
P1_MADE_CALLS	-0.057446422
P1_MADE_CALLS_DURATION	-0.041587438
P1_PERC_SOCIAL_NETWORK_MB	-0.242348902
P1_PERC_SOCIAL_NETWORK_SESSIONS	-0.257259667
P1_PERC_INSTAGRAM_MB	-0.048325392
P1_PERC_INSTAGRAM_SESSIONS	-0.184378047
P1_PERC_WHATSAPP_MB	-0.091467356
P1_PERC_WHATSAPP_SESSIONS	-0.250572987
P1_PERC_BANK_MB	-0.012240387
P1_PERC_UBER_MB	-0.022002954
P1_PERC_INTERNET_MB	0.079691732
P1_PERC_INTERNET_SESSIONS	-0.155291694
P1_PERC_RECEIVED_CALLS	0.053376236
P1_PERC_RECEIVED_CALLS_DURATION	0.019185068
P1_PERC_MADE_CALLS	-0.020805447
P1_PERC_MADE_CALLS_DURATION	-0.024501222
P1_SOCIAL_NETWORK_MB_BY_SESSION	-0.140858124
P1_INSTAGRAM_MB_BY_SESSION	-0.060967093
P1_WHATSAPP_MB_BY_SESSION	-0.11787622
P1_BANK_MB_BY_SESSION	-0.01357215
P1_UBER_MB_BY_SESSION	-0.039251275
P1_INTERNET_MB_BY_SESSION	-0.055899948
P1_TOTAL_MB_BY_SESSION	-0.147328063
P1_RECEIVED_CALL_DURATION_BY_CALL	-0.019576984
P1_MADE_CALL_DURATION_BY_CALL	-0.01778468
P1_TOTAL_CALL_DURATION_BY_CALL	-0.020077761
P1_N_DAYS_RECEIVED_CALLS	0.033450709
P1_N_DAYS_MADE_CALLS	0.011300875
P1_PERC_DAYS_SOCIAL_NETWORK_OTT	-0.256419924
P1_PERC_DAYS_RECEIVED_CALLS_OTT	0.212808731
P1_PERC_DAYS_MADE_CALLS_OTT	0.1282874
P1_N_SERVICES	-0.12445918
P1_USED_DATA	-0.232396131
P1_USED_MADE_CALLS	0.03192182
P1_USED_RECEIVED_CALLS	0.032444618
P1_USED_SERVICES	-0.054544854
P2_SOCIAL_NETWORK_MB	-0.167230369
P2_SOCIAL_NETWORK_SESSIONS	-0.162629231
P2_INSTAGRAM_MB	-0.047870741
P2_INSTAGRAM_SESSIONS	-0.162763085
P2_WHATSAPP_MB	-0.098438704
P2_WHATSAPP_SESSIONS	-0.141018767
P2_BANK_MB	-0.003803998
P2_BANK_SESSIONS	-0.139070892
P2_UBER_MB	-0.014087935
P2_INTERNET_MB	-0.104537334
P2_INTERNET_SESSIONS	-0.106242713
P2_TOTAL_MB	-0.175622466
P2_TOTAL_SESSIONS	-0.151008838
P2_RECEIVED_CALLS	0.098638276
P2_RECEIVED_CALLS_DURATION	0.101878514
P2_MADE_CALLS	0.046880773
P2_MADE_CALLS_DURATION	0.058204081
P2_PERC_SOCIAL_NETWORK_MB	-0.267029909
P2_PERC_SOCIAL_NETWORK_SESSIONS	-0.262817839
P2_PERC_INSTAGRAM_MB	-0.05808863
P2_PERC_INSTAGRAM_SESSIONS	-0.13539702
P2_PERC_WHATSAPP_MB	-0.057401864
P2_PERC_WHATSAPP_SESSIONS	-0.25073152
P2_PERC_BANK_MB	-0.01462275
P2_PERC_BANK_SESSIONS	-0.103432058
P2_PERC_UBER_MB	0.004094777
P2_PERC_INTERNET_MB	0.083473453
P2_PERC_INTERNET_SESSIONS	-0.1575757
P2_PERC_RECEIVED_CALLS	-0.025431953
P2_PERC_RECEIVED_CALLS_DURATION	-0.066593695
P2_PERC_MADE_CALLS	0.048113872
P2_PERC_MADE_CALLS_DURATION	0.070977987
P2_SOCIAL_NETWORK_MB_BY_SESSION	-0.177326592
P2_INSTAGRAM_MB_BY_SESSION	-0.051794957
P2_WHATSAPP_MB_BY_SESSION	-0.101748063
P2_BANK_MB_BY_SESSION	-0.00490489
P2_UBER_MB_BY_SESSION	-0.013223211
P2_INTERNET_MB_BY_SESSION	-0.098191748
P2_TOTAL_MB_BY_SESSION	-0.191365428
P2_RECEIVED_CALL_DURATION_BY_CALL	-0.012306548
P2_MADE_CALL_DURATION_BY_CALL	0.011330193
P2_TOTAL_CALL_DURATION_BY_CALL	0.00781833
P2_N_DAYS_RECEIVED_CALLS	0.129629887
P2_N_DAYS_MADE_CALLS	0.128823224
P2_PERC_DAYS_SOCIAL_NETWORK_OTT	-0.294712245
P2_PERC_DAYS_RECEIVED_CALLS_OTT	0.253100924
P2_PERC_DAYS_MADE_CALLS_OTT	0.205442087
P2_N_SERVICES	-0.167630656
P2_USED_DATA	-0.226940268
P2_USED_MADE_CALLS	0.045768457
P2_USED_RECEIVED_CALLS	0.028132992
P2_USED_SERVICES	-0.025968708
P3_SOCIAL_NETWORK_MB	-0.1631795
P3_SOCIAL_NETWORK_SESSIONS	-0.1741904
P3_INSTAGRAM_MB	-0.062551733
P3_WHATSAPP_MB	-0.137288609
P3_WHATSAPP_SESSIONS	-0.16024624
P3_BANK_MB	-0.01121778
P3_UBER_MB	-0.01672791
P3_INTERNET_MB	-0.108773052
P3_INTERNET_SESSIONS	-0.123577179
P3_TOTAL_MB	-0.180533962
P3_TOTAL_SESSIONS	-0.161509918
P3_RECEIVED_CALLS	0.060422521
P3_RECEIVED_CALLS_DURATION	0.048712353
P3_MADE_CALLS	0.019894093
P3_MADE_CALLS_DURATION	0.025512942
P3_PERC_SOCIAL_NETWORK_MB	-0.255283926
P3_PERC_SOCIAL_NETWORK_SESSIONS	-0.265314219
P3_PERC_INSTAGRAM_MB	-0.079764621
P3_PERC_INSTAGRAM_SESSIONS	-0.138701603
P3_PERC_WHATSAPP_MB	-0.085422224
P3_PERC_WHATSAPP_SESSIONS	-0.258501454
P3_PERC_BANK_MB	-0.001968188
P3_PERC_BANK_SESSIONS	-0.108660066
P3_PERC_UBER_MB	0.000901534
P3_PERC_INTERNET_MB	0.088022676
P3_PERC_INTERNET_SESSIONS	-0.161762493
P3_PERC_RECEIVED_CALLS	-0.014876769
P3_PERC_RECEIVED_CALLS_DURATION	-0.043361631
P3_PERC_MADE_CALLS	0.023874212
P3_PERC_MADE_CALLS_DURATION	0.04814284
P3_SOCIAL_NETWORK_MB_BY_SESSION	-0.162233347
P3_INSTAGRAM_MB_BY_SESSION	-0.076676539
P3_WHATSAPP_MB_BY_SESSION	-0.143803365
P3_BANK_MB_BY_SESSION	-0.016222624
P3_UBER_MB_BY_SESSION	-0.019246606
P3_INTERNET_MB_BY_SESSION	-0.08523484
P3_TOTAL_MB_BY_SESSION	-0.188020863
P3_RECEIVED_CALL_DURATION_BY_CALL	-0.002225117
P3_MADE_CALL_DURATION_BY_CALL	0.003309681
P3_TOTAL_CALL_DURATION_BY_CALL	0.010792524
P3_N_DAYS_RECEIVED_CALLS	0.087239519
P3_N_DAYS_MADE_CALLS	0.082981506
P3_PERC_DAYS_SOCIAL_NETWORK_OTT	-0.28302759
P3_PERC_DAYS_RECEIVED_CALLS_OTT	0.223924058
P3_PERC_DAYS_MADE_CALLS_OTT	0.173471959
P3_N_SERVICES	-0.169371035
P3_USED_DATA	-0.225199359
P3_USED_MADE_CALLS	0.034803993
P3_USED_RECEIVED_CALLS	0.010844075
P3_USED_SERVICES	-0.031396089
P4_SOCIAL_NETWORK_MB	-0.143220854
P4_SOCIAL_NETWORK_SESSIONS	-0.186121546
P4_INSTAGRAM_MB	-0.069661737
P4_INSTAGRAM_SESSIONS	-0.170293378
P4_WHATSAPP_MB	-0.160477178
P4_WHATSAPP_SESSIONS	-0.179961407
P4_BANK_MB	-0.007548983
P4_UBER_MB	-0.020637536
P4_INTERNET_MB	-0.133801981
P4_INTERNET_SESSIONS	-0.13401868
P4_TOTAL_MB	-0.170185087
P4_TOTAL_SESSIONS	-0.176809879
P4_RECEIVED_CALLS	0.007446966
P4_RECEIVED_CALLS_DURATION	-0.046120995
P4_MADE_CALLS	-0.03985109
P4_MADE_CALLS_DURATION	-0.046236077
P4_PERC_SOCIAL_NETWORK_MB	-0.235700888
P4_PERC_SOCIAL_NETWORK_SESSIONS	-0.272681421
P4_PERC_INSTAGRAM_MB	-0.065691442
P4_PERC_INSTAGRAM_SESSIONS	-0.131366495
P4_PERC_WHATSAPP_MB	-0.102867653
P4_PERC_WHATSAPP_SESSIONS	-0.275730127
P4_PERC_BANK_MB	-0.013078225
P4_PERC_BANK_SESSIONS	-0.102336928
P4_PERC_UBER_MB	-0.015932627
P4_PERC_INTERNET_MB	0.081058117
P4_PERC_INTERNET_SESSIONS	-0.171871918
P4_PERC_RECEIVED_CALLS	0.007447575
P4_PERC_RECEIVED_CALLS_DURATION	-0.031070155
P4_PERC_MADE_CALLS	0.004117993
P4_PERC_MADE_CALLS_DURATION	0.025350349
P4_SOCIAL_NETWORK_MB_BY_SESSION	-0.145127302
P4_INSTAGRAM_MB_BY_SESSION	-0.056139152
P4_WHATSAPP_MB_BY_SESSION	-0.153898233
P4_BANK_MB_BY_SESSION	-0.011795417
P4_UBER_MB_BY_SESSION	-0.037249851
P4_INTERNET_MB_BY_SESSION	-0.113344006
P4_TOTAL_MB_BY_SESSION	-0.178384757
P4_RECEIVED_CALL_DURATION_BY_CALL	-0.023996192
P4_MADE_CALL_DURATION_BY_CALL	-0.000930181
P4_TOTAL_CALL_DURATION_BY_CALL	-0.017477382
P4_N_DAYS_RECEIVED_CALLS	0.028557421
P4_N_DAYS_MADE_CALLS	0.030411035
P4_PERC_DAYS_SOCIAL_NETWORK_OTT	-0.282032672
P4_PERC_DAYS_RECEIVED_CALLS_OTT	0.191156206
P4_PERC_DAYS_MADE_CALLS_OTT	0.141758354
P4_N_SERVICES	-0.170770722
P4_USED_DATA	-0.234169703
P4_USED_MADE_CALLS	0.027959016
P4_USED_RECEIVED_CALLS	0.013827557
P4_USED_SERVICES	-0.036978839
PERC_SOCIAL_NETWORK_MB_IN_P1	-0.100037732
PERC_SOCIAL_NETWORK_SESSIONS_IN_P1	-0.073049979
PERC_INSTAGRAM_MB_IN_P1	-0.06419736
PERC_INSTAGRAM_SESSIONS_IN_P1	-0.10404596
PERC_WHATSAPP_MB_IN_P1	-0.083671146
PERC_BANK_MB_IN_P1	-0.017619703
PERC_UBER_MB_IN_P1	-0.075728084
PERC_INTERNET_MB_IN_P1	-0.050545931
PERC_INTERNET_SESSIONS_IN_P1	-0.076868421
PERC_RECEIVED_CALLS_IN_P1	-0.038041541
PERC_RECEIVED_CALLS_DURATION_IN_P1	-0.086372504
PERC_MADE_CALLS_IN_P1	-0.069701357
PERC_MADE_CALLS_DURATION_IN_P1	-0.109334731
PERC_P1_SOCIAL_NETWORK_MB_BY_TOTAL	-0.133750973
PERC_P1_SOCIAL_NETWORK_SESSIONS_BY_TOTAL	-0.118316633
PERC_P1_INSTAGRAM_MB_BY_TOTAL	-0.046736566
PERC_P1_INSTAGRAM_SESSIONS_BY_TOTAL	-0.056077412
PERC_P1_WHATSAPP_MB_BY_TOTAL	-0.038064134
PERC_P1_WHATSAPP_SESSIONS_BY_TOTAL	-0.116926248
PERC_P1_BANK_MB_BY_TOTAL	-0.007297794
PERC_P1_UBER_MB_BY_TOTAL	-0.018002275
PERC_P1_INTERNET_MB_BY_TOTAL	0.065362674
PERC_P1_INTERNET_SESSIONS_BY_TOTAL	-0.049800931
PERC_P1_RECEIVED_CALLS_BY_TOTAL	-0.011002983
PERC_P1_RECEIVED_CALLS_DURATION_BY_TOTAL	-0.062523785
PERC_P1_MADE_CALLS_BY_TOTAL	-0.091975264
PERC_P1_MADE_CALLS_DURATION_BY_TOTAL	-0.105181971
PERC_SOCIAL_NETWORK_MB_IN_P2	-0.153646064
PERC_SOCIAL_NETWORK_SESSIONS_IN_P2	-0.132525226
PERC_INSTAGRAM_MB_IN_P2	-0.120680785
PERC_INSTAGRAM_SESSIONS_IN_P2	-0.130968358
PERC_WHATSAPP_MB_IN_P2	-0.094452893
PERC_BANK_MB_IN_P2	-0.013454568
PERC_UBER_MB_IN_P2	-0.049943465
PERC_INTERNET_MB_IN_P2	-0.101190142
PERC_RECEIVED_CALLS_IN_P2	0.138847494
PERC_RECEIVED_CALLS_DURATION_IN_P2	0.1957715
PERC_MADE_CALLS_IN_P2	0.131719601
PERC_MADE_CALLS_DURATION_IN_P2	0.161585893
PERC_P2_SOCIAL_NETWORK_MB_BY_TOTAL	-0.214765973
PERC_P2_SOCIAL_NETWORK_SESSIONS_BY_TOTAL	-0.186291604
PERC_P2_INSTAGRAM_MB_BY_TOTAL	-0.048104102
PERC_P2_INSTAGRAM_SESSIONS_BY_TOTAL	-0.061909161
PERC_P2_WHATSAPP_MB_BY_TOTAL	-0.024365223
PERC_P2_WHATSAPP_SESSIONS_BY_TOTAL	-0.174412638
PERC_P2_BANK_MB_BY_TOTAL	-0.008886568
PERC_P2_BANK_SESSIONS_BY_TOTAL	-0.036424406
PERC_P2_UBER_MB_BY_TOTAL	0.013060209
PERC_P2_INTERNET_MB_BY_TOTAL	0.078271034
PERC_P2_INTERNET_SESSIONS_BY_TOTAL	-0.095811204
PERC_P2_RECEIVED_CALLS_BY_TOTAL	0.067072388
PERC_P2_RECEIVED_CALLS_DURATION_BY_TOTAL	0.083763635
PERC_P2_MADE_CALLS_BY_TOTAL	0.130384642
PERC_P2_MADE_CALLS_DURATION_BY_TOTAL	0.1694226
PERC_SOCIAL_NETWORK_MB_IN_P3	-0.133841205
PERC_SOCIAL_NETWORK_SESSIONS_IN_P3	-0.124070175
PERC_INSTAGRAM_MB_IN_P3	-0.125626705
PERC_INSTAGRAM_SESSIONS_IN_P3	-0.126425308
PERC_WHATSAPP_MB_IN_P3	-0.150740816
PERC_BANK_MB_IN_P3	-0.026990514
PERC_UBER_MB_IN_P3	-0.045264355
PERC_INTERNET_MB_IN_P3	-0.104729362
PERC_RECEIVED_CALLS_IN_P3	-0.003543053
PERC_RECEIVED_CALLS_DURATION_IN_P3	0.01642906
PERC_MADE_CALLS_IN_P3	0.030975737
PERC_MADE_CALLS_DURATION_IN_P3	0.040609124
PERC_P3_SOCIAL_NETWORK_MB_BY_TOTAL	-0.207563477
PERC_P3_SOCIAL_NETWORK_SESSIONS_BY_TOTAL	-0.184660892
PERC_P3_INSTAGRAM_MB_BY_TOTAL	-0.058002556
PERC_P3_INSTAGRAM_SESSIONS_BY_TOTAL	-0.052550011
PERC_P3_WHATSAPP_MB_BY_TOTAL	-0.065672939
PERC_P3_WHATSAPP_SESSIONS_BY_TOTAL	-0.184983066
PERC_P3_BANK_MB_BY_TOTAL	-0.008210132
PERC_P3_BANK_SESSIONS_BY_TOTAL	-0.032831915
PERC_P3_UBER_MB_BY_TOTAL	0.010895168
PERC_P3_INTERNET_MB_BY_TOTAL	0.067566253
PERC_P3_INTERNET_SESSIONS_BY_TOTAL	-0.097658468
PERC_P3_RECEIVED_CALLS_BY_TOTAL	-0.010189597
PERC_P3_RECEIVED_CALLS_DURATION_BY_TOTAL	-0.02091586
PERC_P3_MADE_CALLS_BY_TOTAL	0.036179306
PERC_P3_MADE_CALLS_DURATION_BY_TOTAL	0.056354495
PERC_SOCIAL_NETWORK_MB_IN_P4	-0.140762338
PERC_SOCIAL_NETWORK_SESSIONS_IN_P4	-0.164621919
PERC_INSTAGRAM_MB_IN_P4	-0.126662616
PERC_INSTAGRAM_SESSIONS_IN_P4	-0.154457354
PERC_WHATSAPP_MB_IN_P4	-0.216906997
PERC_BANK_MB_IN_P4	-0.029831668
PERC_UBER_MB_IN_P4	-0.074302096
PERC_INTERNET_MB_IN_P4	-0.150444527
PERC_RECEIVED_CALLS_IN_P4	-0.127834251
PERC_RECEIVED_CALLS_DURATION_IN_P4	-0.199715886
PERC_MADE_CALLS_IN_P4	-0.099185462
PERC_MADE_CALLS_DURATION_IN_P4	-0.13860934
PERC_P4_SOCIAL_NETWORK_MB_BY_TOTAL	-0.182117196
PERC_P4_SOCIAL_NETWORK_SESSIONS_BY_TOTAL	-0.215132956
PERC_P4_INSTAGRAM_MB_BY_TOTAL	-0.052728703
PERC_P4_INSTAGRAM_SESSIONS_BY_TOTAL	-0.081129636
PERC_P4_WHATSAPP_MB_BY_TOTAL	-0.112378361
PERC_P4_WHATSAPP_SESSIONS_BY_TOTAL	-0.231570719
PERC_P4_BANK_MB_BY_TOTAL	-0.006250087
PERC_P4_UBER_MB_BY_TOTAL	-0.009293038
PERC_P4_INTERNET_MB_BY_TOTAL	0.035809514
PERC_P4_INTERNET_SESSIONS_BY_TOTAL	-0.131358639
PERC_P4_RECEIVED_CALLS_BY_TOTAL	-0.075109762
PERC_P4_RECEIVED_CALLS_DURATION_BY_TOTAL	-0.158368287
PERC_P4_MADE_CALLS_BY_TOTAL	-0.098309171
PERC_P4_MADE_CALLS_DURATION_BY_TOTAL	-0.112271622
P14_SOCIAL_NETWORK_MB	-0.142631864
P14_SOCIAL_NETWORK_SESSIONS	-0.16106687
P14_INSTAGRAM_MB	-0.074325165
P14_WHATSAPP_MB	-0.152769339
P14_WHATSAPP_SESSIONS	-0.154296997
P14_BANK_MB	-0.010082564
P14_UBER_MB	-0.024558584
P14_INTERNET_MB	-0.113973785
P14_INTERNET_SESSIONS	-0.107582865
P14_TOTAL_MB	-0.164955768
P14_TOTAL_SESSIONS	-0.147638739
P14_RECEIVED_CALLS	0.009403217
P14_RECEIVED_CALLS_DURATION	-0.039634751
P14_MADE_CALLS_DURATION	-0.051022983
P14_PERC_SOCIAL_NETWORK_MB	-0.247247679
P14_PERC_SOCIAL_NETWORK_SESSIONS	-0.272782396
P14_PERC_INSTAGRAM_MB	-0.064901253
P14_PERC_INSTAGRAM_SESSIONS	-0.143889653
P14_PERC_WHATSAPP_MB	-0.100934209
P14_PERC_WHATSAPP_SESSIONS	-0.274642065
P14_PERC_BANK_SESSIONS	-0.116338074
P14_PERC_UBER_MB	-0.021403353
P14_PERC_INTERNET_MB	0.090359766
P14_PERC_INTERNET_SESSIONS	-0.165357404
P14_PERC_RECEIVED_CALLS	0.013676016
P14_PERC_RECEIVED_CALLS_DURATION	-0.019717803
P14_PERC_MADE_CALLS	-0.004434955
P14_PERC_MADE_CALLS_DURATION	0.013731796
P14_SOCIAL_NETWORK_MB_BY_SESSION	-0.158945435
P14_INSTAGRAM_MB_BY_SESSION	-0.063076111
P14_WHATSAPP_MB_BY_SESSION	-0.154894135
P14_BANK_MB_BY_SESSION	-0.013088458
P14_UBER_MB_BY_SESSION	-0.042360549
P14_INTERNET_MB_BY_SESSION	-0.101593479
P14_TOTAL_MB_BY_SESSION	-0.18428879
P14_RECEIVED_CALL_DURATION_BY_CALL	-0.032755633
P14_MADE_CALL_DURATION_BY_CALL	0.004597863
P14_TOTAL_CALL_DURATION_BY_CALL	-0.017599202
P14_PERC_DAYS_RECEIVED_CALLS_OTT	0.193886633
P14_PERC_DAYS_MADE_CALLS_OTT	0.132805539
P14_N_SERVICES	-0.175364687
P14_USED_DATA	-0.234831522
P14_USED_MADE_CALLS	0.036341234
P14_USED_RECEIVED_CALLS	0.011210995
P14_USED_SERVICES	-0.035064404
P23_SOCIAL_NETWORK_MB	-0.171784343
P23_INSTAGRAM_MB	-0.055822025
P23_WHATSAPP_MB	-0.118112654
P23_BANK_MB	-0.008834129
P23_UBER_MB	-0.015732176
P23_INTERNET_MB	-0.111620402
P23_TOTAL_MB	-0.183685287
P23_MADE_CALLS	0.037284115
P23_MADE_CALLS_DURATION	0.047595133
P23_PERC_SOCIAL_NETWORK_MB	-0.267377157
P23_PERC_SOCIAL_NETWORK_SESSIONS	-0.262918997
P23_PERC_INSTAGRAM_MB	-0.075525863
P23_PERC_INSTAGRAM_SESSIONS	-0.119786051
P23_PERC_WHATSAPP_MB	-0.066808646
P23_PERC_WHATSAPP_SESSIONS	-0.253731534
P23_PERC_BANK_SESSIONS	-0.086683793
P23_PERC_UBER_MB	0.005274332
P23_PERC_INTERNET_MB	0.098183817
P23_PERC_INTERNET_SESSIONS	-0.152973768
P23_PERC_RECEIVED_CALLS	-0.023522811
P23_PERC_RECEIVED_CALLS_DURATION	-0.058339242
P23_PERC_MADE_CALLS	0.03315683
P23_PERC_MADE_CALLS_DURATION	0.059249161
P23_SOCIAL_NETWORK_MB_BY_SESSION	-0.182337839
P23_INSTAGRAM_MB_BY_SESSION	-0.067195664
P23_WHATSAPP_MB_BY_SESSION	-0.124857661
P23_BANK_MB_BY_SESSION	-0.012728714
P23_UBER_MB_BY_SESSION	-0.01678347
P23_INTERNET_MB_BY_SESSION	-0.095826384
P23_TOTAL_MB_BY_SESSION	-0.19834649
P23_RECEIVED_CALL_DURATION_BY_CALL	-0.010136576
P23_MADE_CALL_DURATION_BY_CALL	0.004477274
P23_TOTAL_CALL_DURATION_BY_CALL	0.006716764
P23_PERC_DAYS_RECEIVED_CALLS_OTT	0.222417141
P23_PERC_DAYS_MADE_CALLS_OTT	0.181016572
P23_N_SERVICES	-0.176126854
P23_USED_DATA	-0.2200018
P23_USED_MADE_CALLS	0.036798945
P23_USED_RECEIVED_CALLS	0.01376031
P23_USED_SERVICES	-0.022776941
WEEKDAY_INSTAGRAM_MB	-0.058148105
WEEKDAY_BANK_MB	-0.011013389
WEEKDAY_INTERNET_MB	-0.120190107
WEEKDAY_PERC_SOCIAL_NETWORK_SESSIONS	-0.263748687
WEEKDAY_PERC_INSTAGRAM_MB	-0.077685867
WEEKDAY_PERC_INSTAGRAM_SESSIONS	-0.121979459
WEEKDAY_PERC_WHATSAPP_MB	-0.075540092
WEEKDAY_PERC_WHATSAPP_SESSIONS	-0.259579064
WEEKDAY_PERC_BANK_SESSIONS	-0.090253071
WEEKDAY_PERC_UBER_MB	-0.001252127
WEEKDAY_PERC_INTERNET_MB	0.107056599
WEEKDAY_PERC_INTERNET_SESSIONS	-0.152087114
WEEKDAY_PERC_RECEIVED_CALLS	-0.004129681
WEEKDAY_PERC_RECEIVED_CALLS_DURATION	-0.024523387
WEEKDAY_PERC_MADE_CALLS	0.008892661
WEEKDAY_PERC_MADE_CALLS_DURATION	0.023926406
WEEKDAY_INSTAGRAM_MB_BY_SESSION	-0.061316423
WEEKDAY_WHATSAPP_MB_BY_SESSION	-0.135085361
WEEKDAY_BANK_MB_BY_SESSION	-0.014967599
WEEKDAY_UBER_MB_BY_SESSION	-0.024766624
WEEKDAY_INTERNET_MB_BY_SESSION	-0.102248406
WEEKDAY_RECEIVED_CALL_DURATION_BY_CALL	-0.018149704
WEEKDAY_MADE_CALL_DURATION_BY_CALL	-0.002627532
WEEKDAY_TOTAL_CALL_DURATION_BY_CALL	-0.01378627
WEEKDAY_PERC_DAYS_RECEIVED_CALLS_OTT	0.190924382
WEEKDAY_N_SERVICES	-0.180361193
WEEKDAY_USED_DATA	-0.221078456
WEEKDAY_USED_MADE_CALLS	0.034504847
WEEKDAY_USED_RECEIVED_CALLS	0.007061561
WEEKDAY_USED_SERVICES	-0.020815774
WEEKEND_HOLYDAY_SOCIAL_NETWORK_MB	-0.15230871
WEEKEND_HOLYDAY_SOCIAL_NETWORK_SESSIONS	-0.167213248
WEEKEND_HOLYDAY_INSTAGRAM_MB	-0.071692947
WEEKEND_HOLYDAY_INSTAGRAM_SESSIONS	-0.151605821
WEEKEND_HOLYDAY_WHATSAPP_MB	-0.150159656
WEEKEND_HOLYDAY_WHATSAPP_SESSIONS	-0.158590767
WEEKEND_HOLYDAY_BANK_MB	-0.005373642
WEEKEND_HOLYDAY_UBER_MB	-0.02234047
WEEKEND_HOLYDAY_INTERNET_MB	-0.101690433
WEEKEND_HOLYDAY_INTERNET_SESSIONS	-0.113585487
WEEKEND_HOLYDAY_TOTAL_MB	-0.173154915
WEEKEND_HOLYDAY_TOTAL_SESSIONS	-0.154808922
WEEKEND_HOLYDAY_RECEIVED_CALLS	0.045509965
WEEKEND_HOLYDAY_RECEIVED_CALLS_DURATION	0.009071143
WEEKEND_HOLYDAY_MADE_CALLS	-0.014029368
WEEKEND_HOLYDAY_MADE_CALLS_DURATION	-0.011101044
WEEKEND_HOLYDAY_PERC_SOCIAL_NETWORK_MB	-0.241143531
WEEKEND_HOLYDAY_PERC_SOCIAL_NETWORK_SESSIONS	-0.265249953
WEEKEND_HOLYDAY_PERC_INSTAGRAM_MB	-0.076348671
WEEKEND_HOLYDAY_PERC_INSTAGRAM_SESSIONS	-0.137720537
WEEKEND_HOLYDAY_PERC_WHATSAPP_MB	-0.089518208
WEEKEND_HOLYDAY_PERC_WHATSAPP_SESSIONS	-0.256694906
WEEKEND_HOLYDAY_PERC_BANK_MB	-0.012414635
WEEKEND_HOLYDAY_PERC_BANK_SESSIONS	-0.109026201
WEEKEND_HOLYDAY_PERC_UBER_MB	-0.015667256
WEEKEND_HOLYDAY_PERC_INTERNET_MB	0.079445265
WEEKEND_HOLYDAY_PERC_INTERNET_SESSIONS	-0.16054427
WEEKEND_HOLYDAY_PERC_RECEIVED_CALLS	-0.001242916
WEEKEND_HOLYDAY_PERC_RECEIVED_CALLS_DURATION	-0.034124825
WEEKEND_HOLYDAY_PERC_MADE_CALLS	0.017246975
WEEKEND_HOLYDAY_PERC_MADE_CALLS_DURATION	0.032112436
WEEKEND_HOLYDAY_SOCIAL_NETWORK_MB_BY_SESSION	-0.167770775
WEEKEND_HOLYDAY_INSTAGRAM_MB_BY_SESSION	-0.078920346
WEEKEND_HOLYDAY_WHATSAPP_MB_BY_SESSION	-0.15587366
WEEKEND_HOLYDAY_BANK_MB_BY_SESSION	-0.003337737
WEEKEND_HOLYDAY_UBER_MB_BY_SESSION	-0.033385072
WEEKEND_HOLYDAY_INTERNET_MB_BY_SESSION	-0.079873971
WEEKEND_HOLYDAY_TOTAL_MB_BY_SESSION	-0.189520661
WEEKEND_HOLYDAY_RECEIVED_CALL_DURATION_BY_CALL	-0.022358084
WEEKEND_HOLYDAY_MADE_CALL_DURATION_BY_CALL	-0.007340687
WEEKEND_HOLYDAY_TOTAL_CALL_DURATION_BY_CALL	0.004026223
WEEKEND_HOLYDAY_N_DAYS_RECEIVED_CALLS	0.078951337
WEEKEND_HOLYDAY_N_DAYS_MADE_CALLS	0.081252532
WEEKEND_HOLYDAY_PERC_DAYS_SOCIAL_NETWORK_OTT	-0.28211779
WEEKEND_HOLYDAY_PERC_DAYS_RECEIVED_CALLS_OTT	0.160506329
WEEKEND_HOLYDAY_PERC_DAYS_MADE_CALLS_OTT	0.122015937
WEEKEND_HOLYDAY_N_SERVICES	-0.160613028
WEEKEND_HOLYDAY_USED_DATA	-0.223844243
WEEKEND_HOLYDAY_USED_MADE_CALLS	0.04732872
WEEKEND_HOLYDAY_USED_RECEIVED_CALLS	0.018520382
WEEKEND_HOLYDAY_USED_SERVICES	-0.017758631
WEEKDAY_P23_INSTAGRAM_MB	-0.045569514
WEEKDAY_P23_BANK_MB	-0.010149102
WEEKDAY_P23_UBER_MB	-0.013766129
WEEKDAY_P23_INTERNET_MB	-0.108092878
WEEKDAY_P23_PERC_SOCIAL_NETWORK_MB	-0.267636964
WEEKDAY_P23_PERC_SOCIAL_NETWORK_SESSIONS	-0.264625322
WEEKDAY_P23_PERC_INSTAGRAM_MB	-0.073433275
WEEKDAY_P23_PERC_INSTAGRAM_SESSIONS	-0.133953251
WEEKDAY_P23_PERC_WHATSAPP_MB	-0.067723432
WEEKDAY_P23_PERC_WHATSAPP_SESSIONS	-0.25584854
WEEKDAY_P23_PERC_BANK_SESSIONS	-0.101825153
WEEKDAY_P23_PERC_UBER_MB	0.00172965
WEEKDAY_P23_PERC_INTERNET_MB	0.095076495
WEEKDAY_P23_PERC_INTERNET_SESSIONS	-0.159730671
WEEKDAY_P23_PERC_RECEIVED_CALLS	-0.023016294
WEEKDAY_P23_PERC_RECEIVED_CALLS_DURATION	-0.057697242
WEEKDAY_P23_PERC_MADE_CALLS	0.036083345
WEEKDAY_P23_PERC_MADE_CALLS_DURATION	0.058933572
WEEKDAY_P23_SOCIAL_NETWORK_MB_BY_SESSION	-0.178623154
WEEKDAY_P23_INSTAGRAM_MB_BY_SESSION	-0.058195624
WEEKDAY_P23_WHATSAPP_MB_BY_SESSION	-0.114130846
WEEKDAY_P23_BANK_MB_BY_SESSION	-0.015265248
WEEKDAY_P23_UBER_MB_BY_SESSION	-0.017036194
WEEKDAY_P23_INTERNET_MB_BY_SESSION	-0.090796765
WEEKDAY_P23_TOTAL_MB_BY_SESSION	-0.193813815
WEEKDAY_P23_RECEIVED_CALL_DURATION_BY_CALL	-0.001787178
WEEKDAY_P23_MADE_CALL_DURATION_BY_CALL	0.002856375
WEEKDAY_P23_TOTAL_CALL_DURATION_BY_CALL	0.016213251
WEEKDAY_P23_PERC_DAYS_RECEIVED_CALLS_OTT	0.220146893
WEEKDAY_P23_N_SERVICES	-0.175268367
WEEKDAY_P23_USED_DATA	-0.227029751
WEEKDAY_P23_USED_MADE_CALLS	0.039863054
WEEKDAY_P23_USED_RECEIVED_CALLS	0.017274312
WEEKDAY_P23_USED_SERVICES	-0.023943959
WEEKEND_HOLYDAY_P14_SOCIAL_NETWORK_MB	-0.137438987
WEEKEND_HOLYDAY_P14_SOCIAL_NETWORK_SESSIONS	-0.164049851
WEEKEND_HOLYDAY_P14_INSTAGRAM_MB	-0.060521356
WEEKEND_HOLYDAY_P14_WHATSAPP_MB	-0.159845639
WEEKEND_HOLYDAY_P14_WHATSAPP_SESSIONS	-0.157681678
WEEKEND_HOLYDAY_P14_BANK_MB	-0.008764146
WEEKEND_HOLYDAY_P14_UBER_MB	-0.025971336
WEEKEND_HOLYDAY_P14_INTERNET_MB	-0.09422834
WEEKEND_HOLYDAY_P14_INTERNET_SESSIONS	-0.108286487
WEEKEND_HOLYDAY_P14_TOTAL_MB	-0.162800583
WEEKEND_HOLYDAY_P14_TOTAL_SESSIONS	-0.150281372
WEEKEND_HOLYDAY_P14_RECEIVED_CALLS	-0.014396693
WEEKEND_HOLYDAY_P14_RECEIVED_CALLS_DURATION	-0.075899466
WEEKEND_HOLYDAY_P14_MADE_CALLS	-0.049638865
WEEKEND_HOLYDAY_P14_MADE_CALLS_DURATION	-0.05290845
WEEKEND_HOLYDAY_P14_PERC_SOCIAL_NETWORK_MB	-0.222295381
WEEKEND_HOLYDAY_P14_PERC_SOCIAL_NETWORK_SESSIONS	-0.269102316
WEEKEND_HOLYDAY_P14_PERC_INSTAGRAM_MB	-0.061553873
WEEKEND_HOLYDAY_P14_PERC_INSTAGRAM_SESSIONS	-0.157620584
WEEKEND_HOLYDAY_P14_PERC_WHATSAPP_MB	-0.112994884
WEEKEND_HOLYDAY_P14_PERC_WHATSAPP_SESSIONS	-0.266222263
WEEKEND_HOLYDAY_P14_PERC_BANK_MB	-0.01656613
WEEKEND_HOLYDAY_P14_PERC_BANK_SESSIONS	-0.132802472
WEEKEND_HOLYDAY_P14_PERC_UBER_MB	-0.021150765
WEEKEND_HOLYDAY_P14_PERC_INTERNET_MB	0.072469224
WEEKEND_HOLYDAY_P14_PERC_INTERNET_SESSIONS	-0.174038108
WEEKEND_HOLYDAY_P14_PERC_RECEIVED_CALLS	0.011549061
WEEKEND_HOLYDAY_P14_PERC_RECEIVED_CALLS_DURATION	-0.02926562
WEEKEND_HOLYDAY_P14_PERC_MADE_CALLS	-0.002130341
WEEKEND_HOLYDAY_P14_PERC_MADE_CALLS_DURATION	0.015449937
WEEKEND_HOLYDAY_P14_SOCIAL_NETWORK_MB_BY_SESSION	-0.146696237
WEEKEND_HOLYDAY_P14_INSTAGRAM_MB_BY_SESSION	-0.067294175
WEEKEND_HOLYDAY_P14_WHATSAPP_MB_BY_SESSION	-0.148141915
WEEKEND_HOLYDAY_P14_BANK_MB_BY_SESSION	-0.009436815
WEEKEND_HOLYDAY_P14_UBER_MB_BY_SESSION	-0.045719401
WEEKEND_HOLYDAY_P14_INTERNET_MB_BY_SESSION	-0.069572745
WEEKEND_HOLYDAY_P14_TOTAL_MB_BY_SESSION	-0.170518195
WEEKEND_HOLYDAY_P14_RECEIVED_CALL_DURATION_BY_CALL	-0.036087832
WEEKEND_HOLYDAY_P14_MADE_CALL_DURATION_BY_CALL	-0.023051173
WEEKEND_HOLYDAY_P14_TOTAL_CALL_DURATION_BY_CALL	-0.012798716
WEEKEND_HOLYDAY_P14_N_DAYS_SOCIAL_NETWORK	-0.156798861
WEEKEND_HOLYDAY_P14_N_DAYS_RECEIVED_CALLS	0.011772341
WEEKEND_HOLYDAY_P14_N_DAYS_MADE_CALLS	0.00640305
WEEKEND_HOLYDAY_P14_PERC_DAYS_SOCIAL_NETWORK_OTT	-0.261235604
WEEKEND_HOLYDAY_P14_PERC_DAYS_RECEIVED_CALLS_OTT	0.141666324
WEEKEND_HOLYDAY_P14_PERC_DAYS_MADE_CALLS_OTT	0.084644326
WEEKEND_HOLYDAY_P14_N_SERVICES	-0.155073998
WEEKEND_HOLYDAY_P14_USED_DATA	-0.235672873
WEEKEND_HOLYDAY_P14_USED_MADE_CALLS	0.016641124
WEEKEND_HOLYDAY_P14_USED_RECEIVED_CALLS	0.009103903
WEEKEND_HOLYDAY_P14_USED_SERVICES	-0.042739307
PAYMENT_METHOD	-0.055287
DEVICE_TYPE	0.027122
DEVICE_CAPABILITY	-0.061394
DEVICE_AGE	-0.006093
RECHARGE_WAY	0.01401
MAIN_RECHARGE_WAY	0.002786
