# Supplementary material for: Predicting age and gender from network telemetry: Implications for privacy and impact on policy
Source: PLoS One. 2022 Jul 21;17(7):e0271714. doi: 10.1371/journal.pone.0271714 (PMC9302812; doi:10.1371/journal.pone.0271714)
Supplement: S1 Dataset — (ZIP) [file pone.0271714.s001.zip › minimal-dataset/age-gender-pred-dataset.csv]

AGE	GENDER	PAYMENT_METHOD	N_DEVICES	N_SERVICES	DEVICE_TYPE	DEVICE_CAPABILITY	DEVICE_AGE	CUSTOMER_SERVICE	NEED_CUSTOMER_SERVICE	RECHARGE_WAY	MAIN_RECHARGE_WAY	RECHARGE_VALUE	RECHARGES	RECHARGE_AVG	SOCIAL_NETWORK_MB	SOCIAL_NETWORK_SESSIONS	INSTAGRAM_MB	INSTAGRAM_SESSIONS	WHATSAPP_MB	WHATSAPP_SESSIONS	BANK_MB	BANK_SESSIONS	UBER_MB	UBER_SESSIONS	INTERNET_MB	INTERNET_SESSIONS	RECEIVED_CALLS	RECEIVED_CALLS_DURATION	MADE_CALLS	MADE_CALLS_DURATION
24	F	PMethod 1	1	2	Phone	3G	2013 Q2	0	0	Way 1	Way 1	440	7	62.86	587.39	504	0.01	240	152.69	528	0	239	0	239	150.12	527	703	428	455	387
25	F	PMethod 2	1	2	Phone	3G	2014 Q1	0	0	Way 15	Way 2	50	3	16.67	0.33	37	0	31	9.75	60	0	31	0	31	27.25	55	60	300	2	332
52	M	PMethod 3	1	2	Phone	3G	2015 Q3	0	0	Way 3	Way 3	550	9	61.11	3176.19	449	0.02	174	0	175	0	173	0	173	764.2	417	467	244	1243	657
52	M	PMethod 4	1	2	Phone	LTE	2015 Q3	0	0	Way 4	Way 4	400	4	100	263.94	136	0	65	23.68	129	0	65	0	65	101.71	138	208	279	797	620
47	M	PMethod 4	3	2	Phone	LTE	2016 Q2	0	0	Way 5	Way 5	410	5	82	377.83	176	0	81	1.64	144	0	81	0	81	227.82	180	729	306	1399	395
33	M	PMethod 5	1	2	Phone	LTE	2014 Q2	0	0	Way 6	Way 6	600	6	100	3626.12	621	0	277	233.93	549	0	277	0	277	1421.77	497	342	398	1091	1006
38	F	PMethod 6	1	2	Phone	LTE	2016 Q2	0	0	Way 6	Way 6	190	4	47.5	11.71	107	0	105	152.21	246	0	105	0	105	53.03	238	44	67	65	125
50	M	PMethod 7	1	2	Phone	LTE	2012 Q2	0	0	Way 1	Way 1	400	4	100	70.4	292	0.16	146	49.99	275	0	127	0	127	285.19	293	184	164	380	277
40	F	PMethod 7	2	2	Phone	LTE	2016 Q2	0	0	Way 19	Way 6	550	9	61.11	762.7	177	0	83	2.9	160	0	83	0.17	87	132.43	172	324	199	1715	1772
60	F	PMethod 8	1	2	Phone	LTE	2016 Q2	1	1	Way 6	Way 6	320	4	80	109.61	726	0	269	2126.05	703	0	269	0	269	429.36	792	690	480	2470	2552
40	F	PMethod 1	1	2	Phone	3G	2013 Q3	0	0	Way 1	Way 7	650	12	54.17	10461.64	1020	0	261	216.9	955	0	261	0	261	698.53	853	697	484	979	879
31	F	PMethod 4	1	2	Phone	LTE	2013 Q2	0	0	Way 6	Way 6	500	4	125	1389.42	850	0	277	180.1	729	0	277	0	277	1694.8	826	205	218	278	646
36	F	PMethod 4	1	2	Phone	LTE	2016 Q1	0	0	Way 6	Way 6	500	5	100	2831.45	594	0	290	34.13	576	1.02	344	0	290	1010.2	587	208	338	493	2994
38	M	PMethod 4	1	2	Phone	3G	2015 Q2	0	0	Way 1	Way 1	500	6	83.33	3718.15	1170	0	302	105.4	1083	0	302	0	302	694.07	541	437	148	2585	777
31	F	PMethod 4	1	2				0	0	Way 8	Way 6	90	3	30	493.72	162	0	39	29.73	161	0	39	0	39	103.1	164	79	323	91	932
33	M	PMethod 6	3	2				0	0	Way 6	Way 6	430	7	61.43	5067.06	449	0	216	316.42	459	0	216	0	216	651.3	406	146	107	67	64
47	M	PMethod 4	1	2	Phone	LTE	2016 Q1	0	0	Way 6	Way 6	550	11	50	3507.08	774	0	333	423.39	759	0	333	0	333	743.53	767	555	530	3008	3221
53	F	PMethod 3	1	2		2G	2014 Q3	0	0	Way 1	Way 1	400	4	100	133.54	134	0	60	5.82	123	0	60	0	60	202.45	210	468	456	1440	1967
21	M	PMethod 4	1	1	Phone	2G	2013 Q1	0	0	Way 1	Way 1	170	5	34	0	0	0	0	0	0	0	0	0	0	0	0	289	103	1018	296
24	F	PMethod 1	1	2	Phone	LTE	2014 Q2	0	0	Way 19	Way 3	600	3	200	4595.71	638	1.76	346	43.27	697	0	344	0	344	1569.27	1215	384	415	1091	657
23	M	PMethod 4	3	2	Phone	3G	2015 Q1	0	0	Way 8	Way 8	160	11	14.55	0	70	0	69	0	69	0	69	0	69	46.89	89	131	339	66	438
40	F	PMethod 4	1	2	Phone	3G	2015 Q1	0	0	Way 20	Way 1	916.1	16	57.26	3296.87	608	31.28	392	803.59	603	0	300	0	300	810.15	673	261	187	944	738
41	F	PMethod 4	1	2	Phone	LTE	2014 Q3	0	0	Way 1	Way 1	400	4	100	4038.77	349	0	152	308.05	335	0	152	0	152	879.98	332	704	192	3044	865
47	F	PMethod 2	1	2	Phone	LTE	2014 Q1	0	0	Way 7	Way 7	100	2	50	595.24	77	0	35	1.18	70	0	35	0	35	26.93	76	18	56	4	162
53	M	PMethod 4	1	2	Phone	3G	2014 Q1	0	0	Way 13	Way 1	300	3	100	1645.85	447	0	216	2.92	363	0	216	0	216	628.51	462	55	15	136	61
33	M	PMethod 8	1	2				0	0	Way 9	Way 9	200	2	100	3792.27	259	1.89	126	87.15	250	0	123	0	123	488.35	171	109	123	243	114
34	F	PMethod 4	1	2	Phone	LTE	2015 Q3	0	0	Way 6	Way 6	250	4	62.5	555.3	157	0	89	2.15	139	0	89	0	89	185.62	176	56	85	52	294
27	M	PMethod 5	1	2	Phone	LTE	2012 Q3	0	0	Way 10	Way 10	630	4	157.5	6196.89	927	0.08	338	291.79	892	1.72	416	0	337	1228.2	885	40	65	91	90
30	M	PMethod 2	1	2	Phone	3G	2016 Q1	0	0	Way 17	Way 5	360	10	36	1891.49	366	0.13	219	1396.35	415	0	218	0	218	380.72	457	211	408	205	253
17	F	PMethod 4	1	2	Phone	LTE		0	0	Way 6	Way 6	100	2	50	784.1	97	0	69	4.74	88	0	69	0	69	15.75	97	33	133	81	340
46	F	PMethod 11	1	2	Phone	3G	2014 Q1	0	0	Way 7	Way 7	400	4	100	164.55	346	0.04	139	83.44	323	0	138	0	138	218.85	347	515	224	657	446
27	F	PMethod 10	1	2	Phone	LTE	2013 Q3	0	0	Way 10	Way 6	570	13	43.85	364.93	355	2.24	209	28.13	343	0.63	169	2.48	142	89.2	345	103	315	36	452
43	F	PMethod 1	1	2	Phone	LTE	2016 Q2	0	0	Way 1	Way 1	520	6	86.67	4496.98	805	0.45	342	143.53	779	0	341	0	341	811.92	757	1187	1059	2373	2338
55	F	PMethod 5	1	2	Phone	3G	2014 Q2	0	0	Way 39	Way 6	800	13	61.54	3.85	13	0.47	7	0	6	0	6	0	6	16.74	13	132	34	441	233
28	M	PMethod 3	1	2	Phone	LTE	2012 Q1	0	0	Way 6	Way 6	60	3	20	6.02	132	0	124	14.78	158	0	124	0	124	23.98	200	10	357	0	719
49	M	PMethod 3	1	1	Phone	2G	2010 Q1	0	0	Way 1	Way 1	300	6	50	0	0	0	0	0	0	0	0	0	0	0	0	347	671	805	1691
61	M	PMethod 11	1	2	Phone	3G	2014 Q3	0	0	Way 6	Way 6	780	7	111.43	2108.12	689	0	323	64.3	676	0	323	0	323	277.35	595	108	285	39	221
18	F	PMethod 4	1	2	Phone	3G	2016 Q1	0	0	Way 1	Way 1	400	8	50	402.69	595	5.59	121	28.61	528	0	113	0	113	113.71	504	8	85	0	70
50	M	PMethod 1	1	2	Phone	2G	2013 Q2	0	0	Way 11	Way 11	30	1	30	0.42	142	0	134	12.52	153	0.01	139	0	134	13.36	189	4	15	1	4
17	F	PMethod 2	1	2	Phone	3G	2014 Q3	0	0	Way 13	Way 3	430	7	61.43	1306.87	462	0	330	306.2	570	0	330	0	330	377.38	681	155	182	172	792
21	F	PMethod 4	2	2				0	0	Way 6	Way 6	100	1	100	1086.4	444	0	160	151.49	427	0	160	0	160	1197.46	326	304	302	1069	909
44	M	PMethod 10	1	2				2	1	Way 1	Way 1	1150	15	76.67	4691.3	603	38.47	282	324.53	596	0	233	0.11	234	2602.93	523	292	128	455	176
57	F	PMethod 4	2	2				0	0	Way 1	Way 1	300	3	100	0.65	159	0	144	0	144	0	144	0	144	197.84	298	236	54	661	250
40	F	PMethod 4	2	2				0	0	Way 16	Way 6	400	4	100	3529.8	313	18.08	147	98.57	258	0	144	0	144	661.7	270	120	96	223	148
31	F	PMethod 3	1	2	Phone	LTE	2013 Q2	0	0	Way 1	Way 1	600	3	200	3496.86	802	38.27	358	119.91	736	0	348	0	348	1005.51	1091	373	183	726	320
58	M	PMethod 10	1	2	Phone	3G	2015 Q1	0	0	Way 15	Way 12	850	9	94.44	1.1	359	0	343	0	343	0	343	0	343	283.08	628	121	150	511	779
18	F	PMethod 4	2	2	Phone	3G	2014 Q3	0	0	Way 15	Way 2	470	19	24.74	242.58	198	0	136	389.64	282	0	136	0	136	45.27	232	640	506	3453	3813
25	M	PMethod 3	1	2	Phone	LTE	2013 Q3	0	0	Way 6	Way 6	620	7	88.57	2876.2	1239	0	309	557.71	1193	0	309	0	309	1582.6	710	960	463	7586	1621
48	M	PMethod 8	1	2	Phone	3G	2015 Q3	0	0	Way 6	Way 6	300	3	100	451.37	1051	160.69	364	729.49	1026	0	285	0	285	1072.91	1036	664	576	1913	1390
40	F	PMethod 3	1	2	Phone	3G	2013 Q2	0	0	Way 1	Way 1	200	4	50	199.3	266	0	163	6.25	221	0	163	0	163	76.41	268	5	10	0	0
59	M	PMethod 3	1	2	Phone	3G	2014 Q1	0	0	Way 12	Way 12	400	4	100	0.1	112	0	111	52.29	127	0	111	0	111	43.46	223	94	105	74	68
45	F	PMethod 4	1	2	Phone	LTE	2014 Q2	0	0	Way 6	Way 6	290	7	41.43	40.94	54	0	31	19.66	53	0	31	0	31	57.75	52	296	60	1592	411
62	M	PMethod 2	1	2	Phone	3G	2014 Q3	0	0	Way 1	Way 6	400	4	100	2.28	504	0	336	122.87	621	0	336	0	336	670.62	688	195	185	691	473
65	M	PMethod 12	1	2	Phone	LTE	2015 Q3	0	0	Way 6	Way 6	300	3	100	232.26	28	0	16	133.23	27	0	16	0	16	34.77	23	309	125	343	128
39	M	PMethod 4	1	2	Phone	LTE	2016 Q1	0	0	Way 6	Way 6	600	3	200	1750.63	1073	3.39	397	317.94	1015	0	339	0	339	1812.63	1143	608	580	451	467
50	M	PMethod 13	2	2	Phone	2G	2013 Q1	0	0	Way 6	Way 6	360	11	32.73	1599.83	397	0	149	113.12	343	0	149	0	149	1160.57	269	170	236	464	1160
42	M	PMethod 4	1	2	Phone	3G	2011 Q3	0	0	Way 6	Way 6	190	7	27.14	0	38	0	38	0	38	0	38	0	38	1.46	53	104	238	58	59
25	M	PMethod 4	1	2				0	0	Way 13	Way 13	100	5	20	41.52	50	0	21	0	21	0	21	0	21	41	49	77	116	128	152
40	F	PMethod 4	1	2	Phone	3G	2013 Q1	0	0	Way 1	Way 1	30	1	30	8.54	187	0	183	0.1	186	0	183	0	183	28.4	198	9	12	3	30
58	F	PMethod 6	1	2	Phone	3G	2015 Q2	0	0	Way 34	Way 1	650	9	72.22	4874.5	786	0	345	249.09	767	0	345	0	345	1376.18	591	743	1280	3770	7716
41	M	PMethod 10	2	2	Phone	LTE	2016 Q2	0	0	Way 14	Way 14	450	5	90	2928.56	984	0	287	415.72	889	0	287	0	287	836.57	789	57	87	42	20
30	F	PMethod 4	2	2	Phone	3G	2015 Q3	0	0	Way 20	Way 3	500	9	55.56	0.96	43	0	39	0.78	41	0	39	0	39	76.27	107	989	405	1805	915
52	F	PMethod 4	1	2				0	0	Way 8	Way 8	400	7	57.14	75.15	85	0	35	1.34	67	0	35	0	35	26.77	83	35	62	49	46
49	F	PMethod 4	1	2	Phone	3G	2015 Q2	0	0	Way 6	Way 6	400	5	80	1528.08	1367	0.01	330	20.77	977	0	329	0	329	427.65	1426	372	365	1462	2042
28	F	PMethod 2	1	2	Phone	LTE	2015 Q2	0	0	Way 1	Way 1	600	3	200	859.38	553	34.19	275	123.43	536	0.01	271	0	264	2148.33	563	180	206	350	616
32	F	PMethod 4	1	2	Phone	3G	2015 Q3	0	0	Way 6	Way 6	1030	23	44.78	9463.76	750	0.41	295	361.56	719	0	294	0	292	921.89	682	826	590	455	420
52	F	PMethod 4	1	2	Phone	3G	2014 Q1	0	0	Way 25	Way 8	300	3	100	6199.88	751	0	344	13.81	470	0	344	0	344	745.78	758	746	513	3953	2567
43	M	PMethod 3	1	2	Phone	LTE	2012 Q1	0	0	Way 15	Way 15	400	4	100	0.66	115	0	112	5.97	246	0	112	0	112	143.98	286	932	264	5845	605
44	M	PMethod 4	2	2	Phone	2G	2009 Q2	0	0	Way 6	Way 6	200	2	100	1169.01	158	0	88	0.11	103	0	88	0	88	508.22	172	144	36	511	43
45	M	PMethod 4	1	2	Phone	LTE	2012 Q3	0	0	Way 1	Way 1	200	2	100	2507.54	447	0	151	607.03	379	0	151	0	151	657.27	456	204	180	255	541
41	M	PMethod 1	2	2	Phone	2G	2009 Q2	0	0	Way 10	Way 10	300	3	100	0	2	0	2	0	2	0	2	0	2	0	2	252	187	296	332
26	F	PMethod 6	1	2		2G	2015 Q2	0	0	Way 15	Way 15	1290	27	47.78	22254.24	849	0	314	371.18	821	0	314	0	314	1245.78	838	323	256	343	291
33	F	PMethod 2	1	2	Phone	LTE	2016 Q2	0	0	Way 6	Way 6	400	7	57.14	3000.72	578	0.06	339	227.36	832	0.06	341	0	338	424.39	1305	542	582	1258	1003
42	F	PMethod 4	1	2	Phone	3G	2015 Q3	0	0	Way 1	Way 1	450	5	90	3239.69	502	2.27	199	26.22	462	0	194	0	194	769.75	398	295	604	441	1850
21	M	PMethod 3	2	2	Phone	LTE	2016 Q2	0	0	Way 6	Way 6	720	19	37.89	9287.97	840	0	334	1461.59	888	2.35	336	0	334	1336.83	675	305	324	702	722
43	F	PMethod 4	1	2	Phone	3G	2015 Q3	0	0	Way 19	Way 1	400	4	100	3308.34	1184	0.31	305	117.9	919	10.65	301	0	297	1110.19	954	1345	923	2556	2535
36	F	PMethod 4	1	2	Phone	LTE	2014 Q3	0	0	Way 6	Way 6	400	4	100	3494.43	526	0.71	198	73.22	505	0	191	0	191	870.82	536	431	427	742	757
46	M	PMethod 2	1	2	Phone	3G	2012 Q1	0	0	Way 1	Way 9	300	3	100	0	1	0	1	0	1	0	1	0	1	0.17	3	233	263	367	169
27	M	PMethod 1	1	2	Phone	3G	2015 Q2	0	0	Way 6	Way 6	700	11	63.64	6110.53	954	0	261	10.07	708	0	260	0	260	977.04	755	355	135	1379	456
23	F	PMethod 4	2	2	Phone	LTE		0	0	Way 12	Way 12	570	12	47.5	3411.75	666	0.07	261	58.15	644	0	256	0	256	579.95	641	571	155	2173	677
30	F	PMethod 4	1	2	Phone	3G	2015 Q2	0	0	Way 16	Way 16	200	2	100	0.05	6	0	5	0.01	6	0	5	0	5	0.59	6	71	135	339	384
22	M	PMethod 3	1	2	Phone	3G	2013 Q3	0	0	Way 8	Way 17	200	3	66.67	760.57	385	5.31	342	197.12	408	0	284	0	284	166.98	477	21	54	8	97
25	F	PMethod 3	1	2	Phone	LTE	2015 Q3	0	0	Way 23	Way 2	430	10	43	2151	688	3.87	254	697.38	687	0	245	0	245	698.84	691	174	251	217	901
21	M	PMethod 4	2	2				0	0	Way 49	Way 18	570	7	81.43	1743.52	372	0	290	685.23	493	0	290	0	290	843.47	522	71	39	11	20
16	M	PMethod 3	1	2	Phone	3G	2013 Q2	0	0	Way 17	Way 8	380	8	47.5	4020.48	690	91.92	339	1739.07	718	0	187	0	187	469.75	632	78	164	39	57
30	F	PMethod 4	1	2	Phone	3G	2015 Q3	0	0	Way 6	Way 6	580	14	41.43	2635.33	564	0	296	194.17	714	0	296	0	296	357.43	504	384	614	988	2284
27	M	PMethod 1	1	2	Phone	LTE	2014 Q2	1	1	Way 1	Way 1	260	9	28.89	820.25	475	6.83	347	162.85	632	0	341	0	341	420.66	673	133	136	124	302
35	M	PMethod 7	1	2	Phone	3G	2014 Q2	0	0	Way 6	Way 6	140	4	35	40.34	159	0	76	72.64	192	0	76	0	76	35.31	178	32	118	57	873
46	F	PMethod 8	1	2	Phone	3G	2015 Q2	0	0	Way 1	Way 6	200	2	100	2658.91	387	0	185	33.95	364	0	185	0	185	1027.71	315	975	620	1226	749
30	M	PMethod 3	1	2	Phone	3G	2015 Q3	0	0	Way 6	Way 6	500	8	62.5	5769.31	511	0	226	995.13	498	0	226	0	226	506.59	463	275	542	380	483
28	M	PMethod 4	1	2	Phone	3G	2015 Q1	0	0	Way 1	Way 19	300	12	25	127.02	40	0	24	0	24	0	24	0	24	122.48	50	434	319	554	752
40	M	PMethod 14	1	2	Phone	LTE	2015 Q3	0	0	Way 6	Way 6	700	6	116.67	6107.35	435	0	202	150.55	425	0	203	0.71	204	1004.53	409	106	144	137	134
30	M	PMethod 4	1	2	Phone	LTE	2015 Q1	0	0	Way 6	Way 6	400	3	133.33	4116.36	501	25.97	300	39.98	441	0	262	0.38	266	1048.54	546	322	403	482	373
34	F	PMethod 4	1	2	Phone	LTE	2016 Q1	0	0	Way 15	Way 15	450	14	32.14	1.05	131	0	73	29.96	137	0	73	0	73	148.32	138	178	249	178	435
31	F	PMethod 2	1	2	Phone	3G	2015 Q3	0	0	Way 2	Way 2	460	8	57.5	55.45	541	0	334	690.81	720	0	334	0	334	769.19	708	466	429	1068	3439
15	M	PMethod 3	1	2	Phone	3G	2011 Q3	0	0	Way 10	Way 10	130	3	43.33	11.32	105	0	44	10.86	125	0	44	0	44	3.98	109	82	105	23	103
23	M	PMethod 4	1	2	Phone	LTE	2015 Q1	0	0	Way 20	Way 20	450	6	75	3441.76	338	164.91	239	211.64	341	0	168	0	168	550.86	329	248	131	466	264
28	M	PMethod 4	2	2	Phone	3G	2013 Q3	0	0	Way 6	Way 6	500	5	100	1482.22	644	0.11	292	396.92	629	0	286	181.21	390	1592.1	666	465	326	796	476
25	F	PMethod 4	1	2	Phone	3G	2015 Q2	0	0	Way 1	Way 1	500	5	100	4247.38	818	5.88	402	306	800	0	343	0	343	975.96	818	521	398	1225	3047
44	F	PMethod 1	1	2	Phone	LTE	2014 Q3	0	0	Way 6	Way 6	500	4	125	3935.2	2657	0.03	307	437.35	2363	0	305	0	305	1410.82	2041	287	904	546	3395
42	M	PMethod 4	2	2	Phone	LTE	2016 Q2	0	0	Way 1	Way 6	1110	20	55.5	3184.91	783	0.06	312	93.57	716	0	307	0	307	1494.5	880	836	1015	1524	2361
28	M	PMethod 4	1	2	Phone	3G	2013 Q2	0	0	Way 1	Way 13	850	17	50	7904.49	417	0	189	24.51	283	0	189	0	189	599.12	398	239	62	1311	158
31	F	PMethod 1	2	2	Phone	3G	2016 Q1	0	0	Way 1	Way 6	540	7	77.14	3142.39	477	0.09	246	333.57	569	0	245	0	245	1246.98	620	327	426	1699	4779
22	M	PMethod 2	1	2	Phone	LTE	2015 Q1	0	0	Way 1	Way 1	200	4	50	1646.8	530	0.05	203	14.87	470	0	199	0	199	47.09	239	4	95	5	178
39	F	PMethod 4	1	2	Phone	3G	2016 Q1	0	0	Way 6	Way 6	400	8	50	1145.59	569	0.03	124	32.64	482	0	123	0	123	378.18	384	529	279	786	703
33	F	PMethod 4	1	2	Phone	3G	2014 Q1	0	0	Way 6	Way 6	50	1	50	213.06	87	0	56	0.41	92	0	56	0	56	76.47	86	50	282	28	1025
32	F	PMethod 3	2	2	Phone	LTE	2014 Q1	0	0	Way 1	Way 1	400	4	100	2105.42	292	0.06	119	76.94	280	0	115	0	115	505.09	265	654	639	1368	1039
17	M	PMethod 4	1	2	Phone	3G	2016 Q1	0	0	Way 6	Way 6	100	1	100	984.21	299	0	156	52.72	250	0	156	0	156	302.1	369	51	101	249	231
28	F	PMethod 4	2	2	Phone	3G	2013 Q3	0	0	Way 8	Way 8	500	12	41.67	30.16	148	0	99	5.17	149	0	97	0	97	157.49	209	441	426	593	2964
65	M	PMethod 15	1	2	Phone	3G	2012 Q3	0	0	Way 2	Way 2	400	4	100	0	37	0	37	0	37	0	37	0	37	3.55	77	189	140	481	191
25	F	PMethod 4	1	2	Phone	3G	2014 Q1	0	0	Way 6	Way 6	600	11	54.55	3943.22	606	0	210	20.56	483	0	210	0	210	894.54	513	401	343	744	960
20	M	PMethod 4	2	2				0	0	Way 6	Way 6	100	2	50	1343.14	128	37.32	72	0.62	125	0	62	0	62	310.85	120	38	16	40	14
62	M	PMethod 2	2	2				0	0	Way 6	Way 6	300	3	100	563.26	293	0.11	176	20.59	275	0	175	0	175	495.16	348	138	131	102	126
30	F	PMethod 4	1	2	Phone	LTE	2017 Q1	0	0	Way 19	Way 1	440	8	55	3710.83	546	0.77	289	159.88	527	0	259	0	259	543.42	485	557	651	6793	15267
32	M	PMethod 4	1	2	Phone	3G	2014 Q3	0	0	Way 16	Way 6	350	4	87.5	4377.47	316	0	139	0	141	0	139	0	139	297.68	324	404	421	962	847
60	F	PMethod 3	1	2	Phone	2G	2012 Q1	0	0	Way 6	Way 6	170	7	24.29	0	21	0	21	0	21	0	21	0	21	1.97	24	24	144	6	305
19	F	PMethod 4	1	2	Phone	LTE	2014 Q3	0	0	Way 1	Way 6	410	8	51.25	1853.6	1117	13.07	199	47.53	1110	0	160	0	160	452.47	942	187	196	689	2903
28	M	PMethod 15	1	2				0	0	Way 6	Way 6	700	14	50	6680.38	836	0	301	210.71	819	0	301	0	301	1302.25	686	363	136	2741	695
33	M	PMethod 4	1	2	Phone	3G	2015 Q1	0	0	Way 15	Way 1	580	20	29	0.15	303	0	300	602.97	645	0	299	0	299	355.28	982	190	242	500	629
52	M	PMethod 4	1	1	Phone	2G	2015 Q1	0	0	Way 1	Way 6	430	5	86	0	0	0	0	0	0	0	0	0	0	0	0	293	597	265	413
38	M	PMethod 12	1	2	Phone	LTE	2015 Q1	0	0	Way 10	Way 10	400	4	100	38.68	549	0	280	29.7	509	1.8	291	0	280	280.33	614	295	637	166	343
30	M	PMethod 6	2	2				0	0	Way 24	Way 6	220	5	44	102.7	85	0	42	0.11	62	0	42	0	42	233.8	87	79	65	29	41
24	M	PMethod 9	2	2	Phone	LTE	2016 Q1	0	0	Way 21	Way 19	300	3	100	495.41	342	0.02	145	607.75	324	0	144	0	144	467.34	327	320	119	2170	738
44	M	PMethod 4	1	2	Phone	3G	2011 Q3	0	0	Way 8	Way 3	340	10	34	1148.95	402	0	224	169.72	387	0	224	0	224	45.3	375	137	199	222	300
35	M	PMethod 4	1	2	Phone	3G	2014 Q2	0	0	Way 1	Way 1	1060	31	34.19	4296.56	685	0.03	270	1326.32	682	0	268	0	268	576.96	692	248	843	880	3138
19	M	PMethod 2	1	2	Phone	LTE	2016 Q1	0	0	Way 2	Way 2	500	7	71.43	3334.49	629	262.74	290	499.28	571	0	215	0	215	848.75	528	383	391	1666	1579
60	F	PMethod 3	1	2	Phone	3G	2015 Q3	0	0	Way 1	Way 1	450	9	50	238.75	95	0	44	0.47	91	0	44	0	44	31.57	95	119	230	319	731
27	F	PMethod 9	1	2	Phone	3G	2013 Q2	0	0	Way 8	Way 8	50	1	50	128.15	349	0	152	15.1	307	0	152	0	152	39.36	236	52	88	110	100
33	M	PMethod 9	2	2				0	0	Way 20	Way 6	480	12	40	39.13	227	0	189	207.73	482	0	189	0	189	311.89	510	56	154	104	967
31	M	PMethod 9	2	2				0	0	Way 1	Way 1	230	6	38.33	1025.91	391	0	132	30.21	360	0	132	17.25	147	797.77	247	134	135	136	140
36	M	PMethod 14	2	2	Phone	3G	2015 Q2	0	0	Way 6	Way 12	300	3	100	2194.04	702	1.47	240	591.99	687	0	239	0	239	606.3	588	1029	922	2336	2072
37	M	PMethod 6	1	2	Phone	3G	2012 Q2	0	0	Way 21	Way 21	70	4	17.5	0.16	267	0	266	19.49	721	0	266	0	266	3.66	476	108	652	179	1138
21	M	PMethod 2	1	2				0	0	Way 7	Way 7	400	4	100	3325.47	765	0.57	290	45.64	674	0	288	0	288	1005.91	734	250	248	333	116
26	F	PMethod 4	2	2	Phone	LTE	2016 Q1	0	0	Way 8	Way 6	600	28	21.43	71.31	317	0	296	0	296	0	296	0	296	147.09	462	594	812	1380	1515
41	M	PMethod 10	1	1	Phone	3G	2013 Q2	0	0	Way 9	Way 9	180	9	20	0	0	0	0	0	0	0	0	0	0	0	0	150	113	128	101
45	M	PMethod 4	2	2				0	0	Way 8	Way 8	150	1	150	386.78	300	0	190	2.54	333	0	190	6.03	195	183.82	307	68	35	241	216
47	M	PMethod 8	3	2	Phone	LTE	2014 Q2	0	0	Way 1	Way 6	200	4	50	644.54	184	0	79	1.88	135	0	79	0	79	40.04	190	170	201	197	326
43	M	PMethod 4	2	2	Phone	LTE	2016 Q1	0	0	Way 20	Way 20	340	13	26.15	1308.29	686	0	280	183.51	601	0	280	0	280	219.13	742	480	438	877	723
19	F	PMethod 1	2	2				0	0	Way 45	Way 20	190	6	31.67	124.62	181	0	56	34.68	191	0	56	0	56	73.94	183	137	214	624	1597
24	F	PMethod 10	1	2	Phone	LTE	2015 Q1	0	0	Way 34	Way 2	750	9	83.33	8941.1	587	37.86	465	0	345	11.76	347	0	345	1196.63	724	383	198	402	1174
43	M	PMethod 11	2	2				0	0	Way 15	Way 18	70	3	23.33	0.09	59	0	53	1.35	86	0	53	0	53	8.67	92	4	20	4	9
16	F	PMethod 4	1	2	Phone	LTE	2015 Q1	0	0	Way 20	Way 20	450	12	37.5	360.95	1016	227.46	262	794.66	1006	0	194	0	194	452.51	751	411	258	1008	1231
30	F	PMethod 4	1	2				0	0	Way 20	Way 20	630	36	17.5	15.98	597	0	175	93.12	628	0	175	0	175	207.88	679	130	213	229	1214
19	M	PMethod 4	1	2	Phone	LTE	2013 Q2	0	0	Way 3	Way 1	500	19	26.32	188.93	674	134.33	344	292.63	712	0	302	0	302	455.93	612	129	155	187	127
28	M	PMethod 13	1	2	Phone	3G	2014 Q3	0	0	Way 2	Way 3	240	8	30	63.58	385	0	300	844.25	523	0	300	0	300	191.5	523	213	128	826	263
24	M	PMethod 9	2	2				0	0	Way 6	Way 6	260	5	52	3055.04	430	0.04	129	2.1	249	0	126	0	126	689.9	317	33	106	70	254
18	F	PMethod 14	1	1	Phone	3G	2014 Q2	0	0	Way 6	Way 6	50	1	50	35.47	265	8.94	205	0.07	196	0	186	0	186	8.8	380	0	123	0	99
16	M	PMethod 1	2	2				0	0	Way 22	Way 1	140	3	46.67	7.01	231	0	96	125.25	365	0	96	0	96	20.8	236	37	217	10	148
30	M	PMethod 7	2	2	Phone	LTE	2012 Q1	0	0	Way 1	Way 1	110	9	12.22	63.19	328	0	297	69.27	579	0	297	0	297	53.6	332	16	144	5	116
19	F	PMethod 8	1	2	Phone	3G	2015 Q1	1	1	Way 1	Way 9	200	2	100	2007.28	1075	0.25	204	70.31	788	0	182	0	182	904.34	1038	774	801	1908	2068
27	M	PMethod 10	1	2	Phone	LTE	2014 Q2	0	0	Way 15	Way 15	350	8	43.75	0.16	15	0	12	0.71	21	0	12	0	12	22.36	19	158	178	93	92
25	M	PMethod 3	1	2	Phone	3G	2014 Q1	0	0	Way 8	Way 22	470	6	78.33	582.63	780	1.2	323	211.88	698	0	322	0	322	1015.14	1067	493	68	1332	302
22	F	PMethod 1	1	2	Phone	LTE	2013 Q3	0	0	Way 2	Way 12	200	2	100	1751.44	276	12.93	162	38.78	271	0	121	0	121	583.85	230	82	87	266	944
40	M	PMethod 9	1	2	Phone	LTE	2014 Q1	0	0	Way 6	Way 6	290	5	58	457.6	556	0	224	91.86	550	0	224	0.01	227	618.19	507	329	348	3445	3190
57	M	PMethod 8	2	2	Phone	2G	2011 Q2	0	0	Way 6	Way 6	30	1	30	0	2	0	2	0.22	3	0	2	0	2	2.33	5	78	81	77	52
45	M	PMethod 3	1	2	Phone	LTE		0	0	Way 6	Way 23	420	5	84	3808.61	661	0	292	27.85	572	0	292	0	292	893.34	586	578	231	2111	663
19	M	PMethod 4	2	2				0	0	Way 15	Way 15	130	5	26	279.2	115	0	92	151.08	204	0	92	0	92	41.54	122	70	164	124	370
28	F	PMethod 4	1	2	Phone	LTE	2015 Q2	0	0	Way 24	Way 24	400	4	100	1949.66	656	245.96	387	346.72	640	0	308	0	308	3028.02	565	161	263	372	1113
27	F	PMethod 10	1	2	Phone	3G	2014 Q2	0	0	Way 1	Way 25	80	4	20	0.01	44	0	43	3.47	94	0	43	0	43	19.96	102	39	21	20	40
40	M	PMethod 3	1	2	Phone	3G	2013 Q3	0	0	Way 2	Way 2	370	5	74	2446.02	511	0	253	657.04	695	0	253	0	253	177.72	772	391	232	947	669
41	M	PMethod 5	1	2	Phone	2G	2012 Q1	0	0	Way 17	Way 6	620	5	124	15.4	111	0	52	0.12	53	0	52	0	52	0.68	62	152	714	76	783
59	M	PMethod 3	1	2	Phone	LTE	2016 Q1	0	0	Way 15	Way 19	380	7	54.29	1837.06	391	9.01	206	282.79	409	0	197	0	197	720.05	409	94	112	67	96
23	F	PMethod 6	1	2	Phone	LTE	2016 Q1	0	0	Way 34	Way 26	300	3	100	2336.68	388	2.76	276	165.11	371	0	215	0	216	545.2	591	215	298	1189	2660
26	M	PMethod 3	1	1	Phone	2G	2011 Q1	0	0	Way 3	Way 3	420	9	46.67	0	0	0	0	0	0	0	0	0	0	0	0	311	152	1589	793
39	F	PMethod 2	1	2	Phone	3G	2015 Q2	0	0	Way 8	Way 22	620	8	77.5	1811.65	440	32.1	191	9.05	349	0	180	0	180	649.2	431	419	452	315	394
45	F	PMethod 4	1	2	Phone	3G	2014 Q3	0	0	Way 27	Way 27	200	2	100	37.72	11	0	5	0	5	0	5	0	5	1.6	12	41	66	24	35
60	M	PMethod 4	1	2	Phone	LTE	2015 Q2	0	0	Way 17	Way 1	350	4	87.5	1004.85	628	3.74	216	287.94	564	0	212	3.01	215	592.13	631	114	75	139	160
43	F	PMethod 4	1	2	Phone	LTE	2013 Q3	0	0	Way 1	Way 1	300	3	100	1140.82	544	0.22	348	54.3	409	0	346	0.11	350	433.55	625	252	87	1143	520
28	F	PMethod 11	1	2	Phone	LTE	2016 Q2	0	0	Way 13	Way 13	450	17	26.47	37.24	414	0	202	24.38	493	0	202	0	202	127.58	508	33	96	14	86
40	F	PMethod 6	1	1	Phone	2G	2009 Q3	0	0	Way 20	Way 20	690	68	10.15	0	0	0	0	0	0	0	0	0	0	0	0	451	24	541	14
16	M	PMethod 1	1	2	Phone	LTE	2013 Q3	0	0	Way 15	Way 15	1400	14	100	7123.71	777	53.44	299	878.34	757	0.02	304	3.78	298	3820.22	756	84	84	111	230
29	M	PMethod 11	1	2	Phone	LTE	2015 Q3	0	0	Way 22	Way 22	400	4	100	625.02	901	0	252	76.03	766	0	252	0	252	970.29	588	199	218	194	148
35	M	PMethod 4	1	2	Phone	3G	2014 Q1	0	0	Way 6	Way 6	300	6	50	0.16	135	0	132	112.13	278	0	132	0	132	298.16	241	325	236	554	389
25	M	PMethod 3	1	2	Phone	LTE	2015 Q1	0	0	Way 12	Way 12	370	6	61.67	3804.55	493	0	293	31.82	569	0	293	0	293	841.96	402	305	529	366	737
30	F	PMethod 3	1	2				0	0	Way 1	Way 28	450	6	75	2694.5	588	0.68	198	237.35	578	0	196	0	196	743.61	391	236	149	322	157
32	F	PMethod 4	1	2	Phone	LTE	2013 Q3	0	0	Way 18	Way 18	30	1	30	168.11	104	0	97	0.26	100	0	97	0	97	79.91	119	19	783	7	7821
49	F	PMethod 4	1	2	Phone	LTE	2016 Q2	0	0	Way 20	Way 20	500	5	100	588.57	609	104.03	307	118.64	578	0	221	0	221	386.74	668	497	306	1718	593
27	F	PMethod 6	1	2	Phone	3G	2015 Q2	0	0	Way 6	Way 6	150	3	50	3.17	195	0	108	22.19	280	0	108	0	108	149.6	323	10	23	4	42
46	F	PMethod 10	1	2	Phone	2G	2009 Q3	0	0	Way 15	Way 8	430	5	86	0	5	0	5	0	5	0	5	0	5	0	5	197	255	454	1050
30	M	PMethod 8	2	2				0	0	Way 15	Way 18	400	4	100	4890.1	693	9.48	245	830.95	676	0	242	0	242	2656.99	710	744	577	1268	566
24	M	PMethod 2	2	2				0	0	Way 3	Way 3	50	1	50	240.62	117	0	46	10.3	113	0	46	0	46	24.57	118	54	78	63	63
40	M	PMethod 4	2	2				0	0	Way 15	Way 6	400	9	44.44	590.06	291	0	194	30.38	436	0	194	0	194	494.06	338	699	268	1377	582
42	F	PMethod 3	1	1	Phone	2G	2012 Q1	0	0	Way 19	Way 19	200	2	100	0	0	0	0	0	0	0	0	0	0	0	0	110	119	58	86
32	M	PMethod 2	1	2	Phone	LTE	2015 Q1	0	0	Way 50	Way 23	190	8	23.75	16.43	330	0	229	157.29	477	0	229	0	229	66.28	467	65	279	172	673
30	M	PMethod 4	2	2	Phone	LTE	2015 Q3	0	0	Way 1	Way 16	400	8	50	2564.94	448	0.03	126	13.69	367	0	123	0	123	358.81	451	192	155	228	184
19	F	PMethod 4	1	2	Phone	3G	2015 Q2	0	0	Way 20	Way 20	50	1	50	2.71	236	0	221	44.98	266	0	221	0	221	91.93	258	3	21	5	332
19	M	PMethod 4	2	2	Phone	3G	2015 Q1	0	0	Way 2	Way 2	170	7	24.29	273.22	124	0	80	27.59	121	0	80	0	80	121.73	286	90	156	234	676
35	F	PMethod 4	1	2	Phone	3G	2015 Q1	0	0	Way 1	Way 1	30	1	30	0.05	236	0	235	0.09	249	0	235	0	235	18.2	300	6	16	9	67
24	M	PMethod 13	1	2	Phone	3G	2012 Q3	0	0	Way 1	Way 6	220	5	44	3295.91	703	0	270	26.07	669	0	270	0	270	434.29	456	365	278	523	279
32	F	PMethod 4	2	2	Phone	LTE	2012 Q1	0	0	Way 1	Way 16	160	4	40	441.61	97	0	53	2.07	101	0	53	0	53	163.51	99	150	179	620	967
20	M	PMethod 6	1	2	Phone	3G	2012 Q3	0	0	Way 8	Way 8	450	20	22.5	57.98	122	0	59	24.53	131	0	59	0	59	51.1	146	86	139	135	71
21	M	PMethod 4	1	2	Phone	LTE	2016 Q2	0	0	Way 17	Way 20	1880	34	55.29	19158.29	825	3.5	348	722.57	847	0	347	0	347	1747.12	777	480	481	679	964
30	M	PMethod 5	2	2				0	0	Way 39	Way 39	130	3	43.33	1521.46	222	0	136	37.77	228	0	136	0	136	166.41	220	87	159	257	312
45	M	PMethod 9	3	2	Phone	2G	2011 Q1	1	1	Way 30	Way 30	100	2	50	454.25	182	0	72	1196.93	187	0	72	0	72	346.04	169	94	149	688	898
28	M	PMethod 15	1	2	Phone	3G	2014 Q2	0	0	Way 31	Way 31	50	3	16.67	0.18	24	0	15	1.01	28	0	15	0	15	14.02	29	24	181	16	339
54	M	PMethod 4	2	2				0	0	Way 1	Way 1	530	15	35.33	0	2	0	2	0	2	0	2	0	2	0.02	5	1404	632	2389	1266
50	F	PMethod 9	2	2				0	0	Way 6	Way 39	250	5	50	0	2	0	2	0	2	0	2	0	2	0	2	29	80	16	230
27	M	PMethod 3	2	2	Phone	LTE	2015 Q1	0	0	Way 32	Way 32	600	3	200	1107.93	683	0.2	301	1557.07	693	2.67	364	31.91	316	1400.52	699	509	317	1842	773
22	M	PMethod 4	2	1				0	0	Way 8	Way 8	20	1	20	0.16	7	0	4	0.01	7	0	4	0	4	8.72	8	0	0	0	0
65	M	PMethod 15	1	2	Phone	3G	2013 Q3	0	0	Way 1	Way 1	140	4	35	0.26	199	0	197	125.45	343	0	197	0	197	20.4	280	9	55	4	57
33	M	PMethod 7	1	2		2G	2013 Q2	0	0	Way 25	Way 20	160	4	40	1.16	144	0	140	68.39	232	0	140	0	140	42.34	172	31	52	156	639
50	M	PMethod 1	1	2	Phone	3G	2015 Q1	0	0	Way 1	Way 1	550	11	50	484.88	1159	0	267	238.07	998	0	267	0	267	543.82	1150	156	110	224	204
30	F	PMethod 3	1	2	Phone	LTE	2014 Q1	0	0	Way 6	Way 6	700	12	58.33	3054.46	748	24.74	327	0.07	319	0	318	0	318	1221.7	680	112	164	244	537
25	M	PMethod 6	1	2	Phone	3G	2013 Q1	0	0	Way 8	Way 20	190	9	21.11	62.76	328	0	310	225.41	617	0	310	0	310	54.48	582	40	84	28	53
20	F	PMethod 4	1	2	Phone	LTE	2015 Q3	0	0	Way 8	Way 8	1090	28	38.93	7477.43	1212	287.81	470	1080.57	1168	0	308	0	308	1225.72	1168	202	194	292	144
42	F	PMethod 10	1	2	Phone	3G	2010 Q3	0	0	Way 8	Way 8	120	6	20	0	328	0	328	0	329	0	328	0	328	0.04	407	114	471	108	457
40	M	PMethod 3	1	2	Phone	3G	2014 Q2	0	0	Way 13	Way 13	690	13	53.08	6247.61	702	0	346	60.68	649	0	346	0	346	174.8	669	53	42	26	19
27	M	PMethod 9	2	2				0	0	Way 23	Way 7	430	7	61.43	6499.73	430	0	191	32.33	397	0	191	0	191	631.32	405	163	95	115	58
25	F	PMethod 4	1	2	Phone	LTE	2016 Q1	0	0	Way 12	Way 12	400	4	100	984.95	529	14.68	316	95.97	510	0	248	0	248	811.46	516	249	90	326	202
38	M	PMethod 8	1	2	Phone	3G	2013 Q2	0	0	Way 1	Way 13	200	2	100	1146.05	592	0	239	251.66	580	0	239	0	239	1063.45	607	118	122	304	126
30	F	PMethod 2	1	2	Phone	LTE	2014 Q3	0	0	Way 37	Way 33	520	10	52	6507.34	476	0	240	82.99	499	0	240	0	240	1054.71	504	454	462	1045	1646
25	M	PMethod 4	1	2	Phone	LTE	2015 Q1	0	0	Way 8	Way 1	500	9	55.56	4908.38	288	33.3	166	31.31	272	0	151	0	151	689.85	271	65	56	122	97
26	F	PMethod 4	2	2	Phone	3G	2015 Q2	0	0	Way 8	Way 8	1250	32	39.06	8624.2	2282	2.07	319	1518.98	2134	0	313	0	313	2478.47	906	581	426	2987	2291
36	M	PMethod 9	1	1	Phone	3G	2014 Q1	0	0	Way 6	Way 6	20	1	20	0.52	193	0	190	0.43	226	0	190	0	190	7.69	205	0	10	0	26
22	F	PMethod 3	3	2	Phone	3G	2012 Q3	0	0	Way 3	Way 34	480	12	40	909.37	568	0.02	294	366.4	675	0	293	0	293	339	511	222	262	205	293
40	F	PMethod 13	1	2	Phone	LTE	2016 Q1	0	0	Way 6	Way 20	150	3	50	3618.09	360	0	197	166.36	346	0	197	0	197	538.47	339	395	133	917	284
29	M	PMethod 4	2	1	Phone	3G	2011 Q2	0	0	Way 8	Way 33	500	5	100	0	0	0	0	0	0	0	0	0	0	0	0	11	17	6	4
42	M	PMethod 6	1	2	Phone	3G	2014 Q2	0	0	Way 6	Way 20	1010	16	63.13	6312.7	850	107.26	451	249.99	814	0	339	0	339	1168.94	842	207	105	585	211
44	M	PMethod 3	1	2	Phone	3G	2013 Q2	0	0	Way 35	Way 1	490	19	25.79	5755.17	1416	0.04	325	2190.41	1723	0.51	377	0	323	822.68	1090	366	365	793	1013
26	F	PMethod 4	1	2	Phone	3G	2016 Q1	0	0	Way 35	Way 35	200	8	25	25.26	283	0	168	12.96	238	0	168	0	168	40.32	324	68	98	188	206
44	F	PMethod 12	1	1	Phone	2G	2011 Q3	0	0	Way 8	Way 8	40	2	20	0	0	0	0	0	0	0	0	0	0	0	0	197	665	5	8526
38	M	PMethod 6	2	2	Phone	3G	2012 Q1	0	0	Way 54	Way 13	250	12	20.83	19.64	311	0	207	39.89	537	0	207	0	207	181.39	545	22	88	9	153
42	M	PMethod 4	2	2	Phone	LTE	2015 Q1	0	0	Way 2	Way 20	560	20	28	3128.88	642	0	340	292.84	900	0	340	0	340	486.48	886	209	139	244	190
44	F	PMethod 1	1	2	Phone	LTE	2014 Q3	0	0	Way 24	Way 32	500	5	100	525.2	624	0	267	246.09	603	0	267	0	267	603.35	859	298	629	1429	6213
47	M	PMethod 4	1	2				0	0	Way 12	Way 6	550	11	50	1704.43	554	0.05	206	74.2	521	0.03	216	0	201	555.75	533	391	128	2905	1491
56	F	PMethod 4	1	2	Phone	3G	2015 Q1	0	0	Way 20	Way 20	160	14	11.43	14.19	251	0	111	2.37	241	0	111	0	111	43.2	254	79	99	62	338
51	M	PMethod 8	1	2	Phone	3G	2015 Q2	0	0	Way 1	Way 1	150	3	50	3733.18	443	0	192	250.13	412	0	192	0	192	279.03	424	251	115	755	340
43	M	PMethod 3	1	2	Phone	3G	2013 Q2	0	0	Way 1	Way 1	130	5	26	0	1	0	1	0	1	0	1	0	1	0	1	15	60	11	68
42	F	PMethod 10	1	2	Phone	LTE	2015 Q2	0	0	Way 36	Way 36	380	8	47.5	740.77	320	0	159	165.23	312	0	159	0	159	189.74	242	85	242	33	266
31	M	PMethod 3	2	2	Phone	LTE	2014 Q3	0	0	Way 15	Way 15	410	5	82	2582.15	709	0	284	244.55	700	0	284	0	284	789.32	579	531	266	3250	1121
39	F	PMethod 4	1	2	Phone	LTE	2012 Q1	0	0	Way 39	Way 10	450	5	90	5839.36	898	0.55	337	338.71	838	0	336	47.03	464	1566.85	714	595	464	912	1271
37	M	PMethod 4	1	2	Phone	LTE		0	0	Way 6	Way 6	300	3	100	298.65	1113	0	342	151.63	981	0	342	0.04	343	650.62	1123	540	649	1590	1164
34	M	PMethod 10	1	1	Phone	2G	2013 Q2	0	0	Way 1	Way 1	20	1	20	0	0	0	0	0	0	0	0	0	0	0	0	12	73	15	280
18	M	PMethod 4	2	2				0	0	Way 40	Way 6	160	5	32	1639.77	342	0	134	296.16	396	0	134	0	134	363.47	281	54	56	49	38
33	F	PMethod 4	1	2	Phone	LTE	2014 Q2	0	0	Way 3	Way 20	180	9	20	995.5	358	0	207	132.34	455	0	207	0	207	256.13	383	111	104	91	310
39	M	PMethod 3	1	2	Phone	3G	2014 Q1	0	0	Way 24	Way 24	250	5	50	78.27	348	0	330	388.63	921	0	330	0	330	55.3	622	20	76	21	74
51	F	PMethod 4	1	2				0	0	Way 20	Way 6	200	2	100	60.81	404	14.08	289	1827.88	521	0	285	0	285	1545.24	1213	504	211	792	307
31	F	PMethod 2	1	2	Phone	3G	2013 Q3	0	0	Way 17	Way 17	810	21	38.57	7003.04	719	0.02	342	331.83	722	0	341	0	341	595.72	544	60	23	189	62
19	M	PMethod 4	2	2				0	0	Way 1	Way 25	400	4	100	2127.41	682	3.8	247	868.98	661	0	243	0	243	315.91	689	234	148	314	304
42	F	PMethod 3	1	2	Phone	3G	2012 Q3	0	0	Way 13	Way 13	330	14	23.57	29.08	339	0.14	192	148.92	438	0	175	0	175	57.34	325	46	76	50	161
55	M	PMethod 5	1	1	Phone	2G	2012 Q2	0	0	Way 23	Way 37	200	4	50	0	0	0	0	0	0	0	0	0	0	0	0	21	81	15	47
54	M	PMethod 4	1	1	Phone	3G	2014 Q2	0	0	Way 37	Way 12	420	8	52.5	0	0	0	0	0	0	0	0	0	0	0	0	388	265	720	750
20	F	PMethod 1	2	2	Phone	LTE	2015 Q2	0	0	Way 23	Way 20	360	9	40	153.63	709	0.79	335	789.25	800	0	280	0	280	184.39	595	64	70	22	69
52	M	PMethod 3	1	1				0	0	Way 1	Way 1	50	1	50	0	0	0	0	0	0	0	0	0	0	0	0	23	116	7	39
27	F	PMethod 3	2	1				0	0	Way 8	Way 8	50	2	25	0	0	0	0	0	0	0	0	0	0	0	0	17	81	4	255
55	M	PMethod 11	1	2	Phone	LTE	2016 Q1	0	0	Way 6	Way 6	400	4	100	1.05	75	0	71	31.93	136	0	71	0	71	40.25	168	221	149	835	322
33	M	PMethod 1	1	2				0	0	Way 38	Way 38	280	9	31.11	0.86	68	0	41	20.09	88	0	41	0	41	66.86	84	165	224	285	154
24	M	PMethod 4	2	2				0	0	Way 1	Way 1	100	1	100	32.57	130	0	53	8.5	122	0	53	0	53	59.78	154	83	19	82	13
22	M	PMethod 4	1	2	Phone	3G	2014 Q1	0	0	Way 3	Way 3	500	10	50	2903.17	1115	0	261	261.38	1215	0	261	0	261	605.32	929	374	213	1170	165
21	M	PMethod 3	1	2	Phone	3G	2014 Q3	0	0	Way 2	Way 2	280	5	56	2631.11	207	0	69	39.84	229	0	69	0	69	170.62	242	128	100	312	379
39	M	PMethod 4	1	2	Tablet	3G	2015 Q1	0	0	Way 6	Way 6	850	12	70.83	7466.96	776	0	306	624.25	769	0	306	0.05	310	950.3	756	453	114	3646	560
29	M	PMethod 4	1	2	Phone	3G	2014 Q3	0	0	Way 6	Way 18	60	3	20	0.71	266	0	242	174.63	323	0	242	0	242	6.12	285	6	38	2	35
34	M	PMethod 4	1	2	Phone	LTE	2013 Q2	0	0	Way 6	Way 1	400	4	100	0	73	0	73	0	73	0	73	0	73	299.65	176	719	237	539	287
40	F	PMethod 4	1	2	Phone	3G	2015 Q2	0	0	Way 13	Way 18	120	3	40	117.1	231	0	144	14.66	233	0	144	0	144	168.28	247	27	58	76	266
50	F	PMethod 6	1	2	Phone	3G	2015 Q1	0	0	Way 8	Way 8	20	2	10	0.6	384	0	307	15.54	555	0	307	0	307	25.11	544	3	92	0	613
24	F	PMethod 4	1	2	Mobile Phone	2G		0	0	Way 10	Way 6	50	2	25	30.58	11	0	8	1.18	11	0	8	0	8	5.85	11	9	50	2	25
30	F	PMethod 4	2	2	Phone	LTE	2013 Q2	0	0	Way 19	Way 19	200	2	100	22.83	87	0	65	33.78	126	0	65	0	65	310.52	139	35	17	43	14
24	M	PMethod 4	2	2				0	0	Way 34	Way 34	360	7	51.43	3676.18	331	0	97	6.01	219	0	99	0	97	530.72	306	125	105	227	106
23	M	PMethod 4	2	2				0	0	Way 20	Way 20	610	42	14.52	82.03	470	0	240	89.12	466	0	240	0	240	357.33	527	111	198	197	557
19	F	PMethod 4	1	2	Phone	3G	2014 Q2	0	0	Way 6	Way 6	30	1	30	0.24	9	0	4	0.13	10	0	4	0	4	1.88	10	7	40	0	14
40	F	PMethod 4	1	2	Phone	3G	2014 Q2	0	0	Way 10	Way 9	100	2	50	1.3	9	0	6	0.9	8	0	6	0	6	0.74	9	27	127	11	105
58	M	PMethod 4	1	2	Phone	LTE	2015 Q3	0	0	Way 22	Way 22	350	4	87.5	7.96	347	0	327	6.14	466	0	327	0	327	359.32	539	47	76	33	169
35	M	PMethod 3	1	2	Phone	3G	2014 Q2	0	0	Way 24	Way 24	200	3	66.67	275.56	179	1.19	101	5.4	163	0.03	98	0.74	86	76.34	147	20	51	11	48
52	F	PMethod 3	1	2	Phone	3G	2015 Q2	0	0	Way 6	Way 6	600	3	200	171.46	275	0	97	65.41	256	0	97	0.07	100	620.72	308	55	94	105	183
44	F	PMethod 4	2	2				0	0	Way 6	Way 39	400	4	100	2511.28	685	0.08	136	0	133	0	133	0.7	135	631.11	496	789	663	1735	1783
29	M	PMethod 2	1	2	Phone	3G	2015 Q1	0	0	Way 20	Way 20	520	13	40	3125.2	737	0	280	291.56	777	0	279	0	279	240.02	773	186	343	204	698
38	F	PMethod 3	2	2	Phone	3G	2016 Q1	0	0	Way 12	Way 3	370	7	52.86	1417.65	660	0	296	563.82	643	0	296	0	296	616.14	412	307	1194	1248	3860
27	M	PMethod 4	1	2				0	0	Way 32	Way 35	510	7	72.86	1722.99	621	0.03	251	99.81	572	0	249	0	249	1291.01	616	125	114	277	120
62	F	PMethod 11	1	2	Phone	3G	2014 Q1	0	0	Way 17	Way 1	300	7	42.86	0	338	0	337	35.61	854	0	337	0	337	116.3	708	10	63	3	106
34	F	PMethod 3	2	2	Phone	3G	2011 Q3	0	0	Way 20	Way 20	150	13	11.54	0	318	0	318	344.02	1029	0	318	0	318	32.86	386	28	208	5	496
26	M	PMethod 15	1	2	Phone	LTE	2014 Q3	0	0	Way 31	Way 31	480	4	120	2533.04	635	0.03	329	169.98	729	0	327	0	327	2462.17	697	121	109	883	491
49	F	PMethod 4	1	2	Phone	3G	2014 Q3	0	0	Way 49	Way 38	540	7	77.14	202.7	638	0	238	129.46	556	1.98	315	0.51	242	487.09	645	529	383	1676	1975
31	M	PMethod 4	1	2	Phone	LTE	2015 Q2	0	0	Way 15	Way 15	540	7	77.14	3899.53	1190	1	350	599.15	1150	0	329	0	329	550.68	868	480	873	536	1013
46	M	PMethod 4	2	2				0	0	Way 6	Way 6	580	29	20	18.27	167	0	82	0	82	0	82	0	82	134.42	184	416	522	433	626
58	M	PMethod 1	1	2				0	0	Way 20	Way 6	600	12	50	1264.53	1144	0	337	95.23	1009	0	337	0	337	1018.77	801	227	239	560	1089
19	M	PMethod 4	1	2				0	0	Way 1	Way 1	100	1	100	688.56	157	0	59	99.79	154	0	59	0	59	189.41	158	24	4	14	12
35	M	PMethod 8	1	2	Phone	LTE	2015 Q2	0	0	Way 6	Way 6	300	3	100	3338	558	0	303	155.44	540	0	303	0	303	1271.68	564	115	84	112	131
29	M	PMethod 6	1	2				0	0	Way 6	Way 1	350	11	31.82	127.86	476	0	230	133.7	489	0	230	0.99	238	169.55	471	118	205	65	526
38	M	PMethod 4	1	2	Phone	LTE	2016 Q1	0	0	Way 8	Way 6	350	4	87.5	73.1	180	0.36	107	14.72	176	0	96	0	96	162.22	191	185	185	638	568
52	M	PMethod 4	1	2		2G	2014 Q3	0	0	Way 18	Way 1	560	8	70	0.04	276	0	274	588.78	607	0	274	0	274	499.52	616	180	202	223	177
51	F	PMethod 9	2	2				0	0	Way 12	Way 12	450	9	50	5467.88	393	0	196	147.22	389	0.61	204	0	196	341.54	386	46	75	163	479
18	M	PMethod 2	2	2	Phone	LTE	2015 Q3	0	0	Way 6	Way 6	450	9	50	1172.61	1079	0	183	171.07	969	0	183	0	183	198.34	1056	489	608	814	474
20	M	PMethod 4	2	2	Phone	LTE	2014 Q2	0	0	Way 6	Way 6	200	4	50	570.07	950	10.81	464	12.93	623	0	168	1.65	181	400.86	991	313	109	1003	153
20	F	PMethod 4	2	2	Phone	3G	2014 Q2	0	0	Way 28	Way 28	300	3	100	1691.34	221	0.09	107	3.51	172	0	100	0	100	435.16	209	357	166	794	515
42	M	PMethod 3	1	2	Phone	3G	2015 Q1	0	0	Way 1	Way 1	550	11	50	1956.46	440	0.19	230	92.51	433	0	216	0	216	210.49	542	229	196	1130	850
45	F	PMethod 4	1	2	Phone	LTE	2015 Q1	0	0	Way 20	Way 20	570	29	19.66	24.69	383	0	181	158.9	383	0	181	0	181	112.28	389	137	297	324	2341
36	M	PMethod 16	1	2	Phone	3G	2015 Q2	0	0	Way 1	Way 6	170	9	18.89	14.98	449	0	149	7.97	405	0	149	0	149	19.79	526	23	336	8	269
22	F	PMethod 4	1	2	Phone	LTE	2016 Q1	0	0	Way 1	Way 1	80	4	20	9.29	28	0	15	2.79	27	0	14	0	14	72.34	28	19	95	67	1047
49	F	PMethod 4	1	2	Phone	3G	2015 Q1	0	0	Way 1	Way 1	470	14	33.57	4338.34	619	94.12	352	722.83	643	0	300	0	300	1558.44	569	574	273	873	688
47	M	PMethod 10	1	2	Phone	LTE	2012 Q3	0	0	Way 12	Way 12	400	5	80	98.6	635	0	247	107.9	608	0	247	0	247	430	674	273	172	574	341
23	M	PMethod 4	1	2	Phone	3G	2014 Q2	0	0	Way 1	Way 1	400	4	100	904.27	679	0.26	333	394.68	865	0	322	0	322	435.28	956	759	538	2067	3223
25	M	PMethod 4	1	2	Phone	3G	2016 Q1	0	0	Way 15	Way 20	240	6	40	137.92	84	0	44	6.94	83	0	44	0	44	54.21	87	83	16	364	18
24	F	PMethod 4	2	2				0	0	Way 34	Way 2	400	4	100	3470.9	201	0	74	117.37	169	0	74	0	74	403.67	194	237	157	618	353
37	F	PMethod 4	1	2	Phone	3G	2016 Q1	0	0	Way 8	Way 8	220	21	10.48	7.29	391	0	346	383.36	847	0.07	372	0	346	308.94	900	26	105	10	119
27	M	PMethod 4	1	2	Phone	LTE	2016 Q1	0	0	Way 40	Way 40	550	4	137.5	2065.72	740	1.24	197	41.12	597	0	194	0	194	902.44	663	82	61	97	50
44	M	PMethod 2	1	2	Phone	LTE	2016 Q2	0	0	Way 17	Way 13	400	4	100	5.43	342	0	283	147.72	804	5.7	284	0	283	433.29	821	36	62	44	104
24	F	PMethod 2	1	2				0	0	Way 8	Way 8	500	12	41.67	2955.2	591	0	310	533.18	630	0	310	0	310	334.83	679	805	510	608	620
58	M	PMethod 4	2	2	Phone	2G	2010 Q2	0	0	Way 12	Way 41	330	7	47.14	229.9	330	0	193	9.72	397	0	193	0	193	30.84	344	46	79	85	335
52	M	PMethod 9	1	1	Phone	2G	2012 Q1	0	0	Way 6	Way 20	580	29	20	0	0	0	0	0	0	0	0	0	0	0	0	27	161	52	575
22	M	PMethod 9	3	2				0	0	Way 8	Way 8	50	1	50	659.73	292	0	114	59.42	369	0	114	0	114	228.69	334	196	154	702	745
41	F	PMethod 4	2	2	Phone	2G	2013 Q1	0	0	Way 3	Way 15	150	3	50	1197.45	143	0.02	56	4.37	114	0	54	0	54	170.81	127	73	60	371	537
24	M	PMethod 1	2	2	Phone	3G	2015 Q2	0	0	Way 12	Way 12	260	7	37.14	31.2	75	0	37	21.37	76	0	37	0	37	157.73	81	87	38	241	180
38	M	PMethod 4	1	2	Phone	LTE	2015 Q3	0	0	Way 38	Way 38	500	5	100	2352.98	1188	1.25	388	243.07	1153	0	280	0.05	281	879.55	1301	508	645	2726	3237
62	M	PMethod 4	1	1	Phone	2G	2014 Q1	0	0	Way 8	Way 8	70	2	35	0	0	0	0	0	0	0	0	0	0	0	0	3	0	0	0
28	M	PMethod 4	1	2	Phone	LTE	2013 Q2	0	0	Way 1	Way 6	600	12	50	0.05	37	0	36	0	36	0	36	0	36	152.39	81	488	410	2487	1893
25	M	PMethod 10	1	2				0	0	Way 1	Way 1	400	8	50	1855.47	1570	0.1	325	376.53	1360	0	317	0	317	122.09	843	12	97	34	425
52	M	PMethod 11	2	1	Phone	2G	2013 Q1	0	0	Way 2	Way 20	590	16	36.88	0	0	0	0	0	0	0	0	0	0	0	0	82	372	41	252
32	F	PMethod 4	1	2				0	0	Way 5	Way 34	300	3	100	1141.31	527	0	180	123.86	448	0	180	0	180	321.23	528	89	53	146	83
43	M	PMethod 4	2	2	Phone	3G	2014 Q2	0	0	Way 1	Way 1	710	27	26.3	254.19	472	0	344	477.38	905	0	344	0	344	298.34	718	785	702	4740	5675
21	M	PMethod 4	2	2				0	0	Way 1	Way 1	500	5	100	4308.81	422	0.13	159	0	153	0	153	0	153	2979.85	539	56	70	120	178
36	F	PMethod 2	1	2	Phone	3G	2015 Q1	0	0	Way 19	Way 19	140	8	17.5	5.69	11	0	6	0.3	10	0	6	0	6	0.64	11	62	257	55	748
53	M	PMethod 3	1	2	Phone	3G	2014 Q1	0	0	Way 3	Way 3	400	4	100	7.57	363	0	322	128.07	429	0	322	0	322	303.05	697	150	171	462	390
38	M	PMethod 4	2	2				0	0	Way 16	Way 1	250	5	50	3364.33	372	47.95	200	32.65	326	0	190	0	190	734.2	365	236	191	131	248
37	M	PMethod 1	2	2	Phone	LTE	2014 Q2	0	0	Way 15	Way 6	260	6	43.33	317.5	252	0.07	141	131.21	276	0.04	166	0	140	196.91	310	128	89	187	197
35	F	PMethod 11	1	1	Phone	2G	2011 Q2	0	0	Way 20	Way 18	50	3	16.67	0	0	0	0	0	0	0	0	0	0	0	0	8	12	9	24
47	F	PMethod 3	3	2				0	0	Way 1	Way 1	10	1	10	0	80	0	80	0.4	130	0	80	0	80	0.9	124	3	56	0	218
17	F	PMethod 6	1	2	Phone	3G	2015 Q1	0	0	Way 8	Way 8	1050	21	50	18055.41	1158	0.01	336	1273.6	1107	0	335	0	335	2142.68	1036	357	311	1551	1521
60	M	PMethod 1	1	2	Phone	2G	2011 Q3	0	0	Way 6	Way 6	200	4	50	0	13	0	13	0	13	0	13	0	13	0.03	19	107	255	56	278
40	F	PMethod 3	1	2	Phone	3G	2014 Q2	0	0	Way 6	Way 6	300	3	100	30.58	157	0	63	0	63	0	63	0	63	246.41	100	162	110	263	157
34	M	PMethod 7	2	2	Phone	3G	2013 Q2	0	0	Way 15	Way 15	560	14	40	7318.93	673	2.5	328	1050.25	675	0	299	0	299	642.68	693	253	344	686	327
55	F	PMethod 4	1	1				0	0	Way 3	Way 3	440	19	23.16	0	0	0	0	0	0	0	0	0	0	0	0	54	118	81	513
28	F	PMethod 14	2	2	Phone	3G	2016 Q1	0	0	Way 17	Way 17	150	10	15	0	18	0	18	0.4	21	0	18	0	18	7.62	30	179	85	124	85
29	M	PMethod 4	1	2	Phone	2G	2011 Q1	0	0	Way 18	Way 15	270	6	45	0	20	0	20	0	20	0	20	0	20	1.16	33	177	202	172	347
21	F	PMethod 4	1	2	Phone	3G	2015 Q2	0	0	Way 15	Way 42	120	2	60	546.59	103	0	39	3.43	89	0	39	0	39	192.56	101	7	21	11	93
21	M	PMethod 4	1	2	Phone	LTE	2014 Q2	0	0	Way 6	Way 6	90	4	22.5	111.2	380	0.19	329	52.81	485	0	320	0	320	19.62	375	34	269	51	2034
36	M	PMethod 4	1	2	Phone	3G	2014 Q1	0	0	Way 35	Way 35	200	4	50	286.7	621	0	242	1798.94	624	0	242	0.01	243	159.55	618	91	25	136	66
24	M	PMethod 4	1	2	Phone	LTE		0	0	Way 35	Way 35	220	3	73.33	1667.49	624	0	273	20.34	616	0	273	0	273	213.64	724	234	69	374	132
20	F	PMethod 4	1	2	Phone	3G	2013 Q2	0	0	Way 6	Way 1	120	3	40	806.37	222	0	137	35.21	258	0	137	0	137	133.48	274	27	48	148	493
24	M	PMethod 3	2	2	Phone	LTE	2016 Q2	0	0	Way 1	Way 37	600	6	100	5921.09	1018	0	325	504.6	982	0	324	0	324	870.86	1044	871	837	802	792
22	M	PMethod 4	2	2	Phone	LTE	2015 Q2	0	0	Way 12	Way 6	400	8	50	324.05	495	0.3	175	394.68	448	0	171	0	171	549.76	460	217	215	225	164
40	M	PMethod 4	1	2	Phone	LTE	2016 Q1	0	0	Way 8	Way 37	400	4	100	2177.25	373	0	186	10.49	369	0	186	0	186	859.9	415	249	196	381	298
42	M	PMethod 6	1	2	Phone	3G	2014 Q2	0	0	Way 10	Way 10	170	5	34	75.83	215	1.65	85	2.6	179	4.14	142	0	81	59.96	226	27	28	9	25
15	M	PMethod 3	2	2	Phone	3G	2015 Q1	0	0	Way 6	Way 6	60	3	20	5.6	24	0	8	0.05	16	0	8	0	8	5.41	24	22	63	3	18
18	F	PMethod 4	1	2				0	0	Way 28	Way 28	540	14	38.57	692.01	304	0.4	156	94.16	318	0	146	0	146	220.76	316	296	415	970	1648
33	F	PMethod 4	1	2	Phone	3G	2015 Q3	0	0	Way 15	Way 15	370	8	46.25	4026.93	301	0.01	188	39.34	302	0	187	0	187	137.34	386	187	532	363	1098
20	M	PMethod 3	1	2				0	0	Way 3	Way 3	150	3	50	860.73	386	0	90	162.83	339	0	90	0	90	221.56	403	71	52	111	59
53	M	PMethod 3	1	1	Phone	3G	2012 Q3	0	0	Way 20	Way 15	60	2	30	0	0	0	0	0	0	0	0	0	0	0	0	7	59	11	65
23	M	PMethod 4	2	2	Phone	LTE	2015 Q2	0	0	Way 19	Way 19	100	2	50	182.71	294	0	72	17.3	194	0	72	0	72	39.09	304	52	82	100	259
40	F	PMethod 15	1	1	Phone	3G	2012 Q3	0	0	Way 19	Way 26	300	7	42.86	0	0	0	0	0	0	0	0	0	0	0	0	111	257	546	2022
37	F	PMethod 4	1	2	Phone	3G	2015 Q2	0	0	Way 6	Way 6	110	3	36.67	2.45	153	0.32	138	1.99	148	0	116	0	116	5.43	153	5	18	10	22
40	F	PMethod 10	1	2	Phone	3G	2014 Q2	0	0	Way 6	Way 6	300	3	100	88.84	802	0	315	50.28	555	0	315	0	315	358.24	1103	100	236	138	374
30	F	PMethod 4	1	2	Phone	LTE	2015 Q1	0	0	Way 17	Way 1	940	25	37.6	139.99	525	1.26	298	83.72	986	0	292	0	292	709.41	1080	148	279	85	322
19	F	PMethod 1	2	2				0	0	Way 13	Way 1	430	7	61.43	1375.59	494	23.8	244	162.85	440	0	206	0	206	637.28	439	315	301	491	1047
18	M	PMethod 1	1	2	Phone	3G	2015 Q1	0	0	Way 3	Way 3	250	5	50	151.54	255	10.52	106	113.39	247	0	79	0	79	214.97	260	143	176	936	373
50	M	PMethod 4	2	2	Phone	2G	2015 Q2	0	0	Way 15	Way 15	430	14	30.71	0	5	0	5	0	5	0	5	0	5	0	5	288	125	305	420
29	M	PMethod 4	1	2	Phone	3G	2015 Q3	0	0	Way 8	Way 8	590	13	45.38	3415.54	456	0	189	45.41	422	0	189	0	189	263.13	463	322	552	465	340
22	M	PMethod 4	1	2	Mobile Phone	2G		0	0	Way 35	Way 1	350	4	87.5	1219.21	178	40.46	98	86.68	245	0	87	0	87	351.71	267	95	97	2629	3249
40	M	PMethod 1	1	2	Phone	3G	2014 Q1	0	0	Way 1	Way 1	330	7	47.14	493.75	1224	0	327	142.3	923	0	327	0	327	45.91	657	16	112	14	261
45	M	PMethod 1	1	1	Phone	3G	2014 Q1	0	0	Way 1	Way 1	400	4	100	814.65	407	0	188	332.07	481	0	188	0	188	277.02	364	0	20	0	25
32	F	PMethod 10	1	2	Phone	LTE	2016 Q1	0	0	Way 26	Way 24	450	5	90	62.53	139	0	86	8.72	133	0	86	4.04	91	40.02	138	101	202	118	724
25	M	PMethod 16	3	2	Phone	3G	2013 Q2	0	0	Way 6	Way 6	690	15	46	5797.19	451	0	177	0	177	0	177	0	177	637.23	365	723	820	1118	1962
15	F	PMethod 10	1	1	Phone	2G	2009 Q3	0	0	Way 18	Way 18	110	9	12.22	0	0	0	0	0	0	0	0	0	0	0	0	167	388	21	602
42	F	PMethod 4	1	2	Tablet	3G	2014 Q2	0	0	Way 6	Way 10	300	3	100	1065.54	991	0	326	8.04	578	0	326	0	326	885.42	452	318	277	490	609
25	F	PMethod 3	1	2	Phone	3G	2014 Q1	0	0	Way 3	Way 43	100	3	33.33	3.74	272	0	172	0.42	224	0	172	0	172	8.96	309	51	57	51	45
44	M	PMethod 4	1	2	Phone	3G	2015 Q3	0	0	Way 13	Way 13	180	4	45	0.03	13	0	12	0	12	0	12	0	12	18.51	16	43	208	42	206
45	M	PMethod 4	2	2				0	0	Way 1	Way 1	300	6	50	0.25	39	0	38	1.38	51	0	38	0	38	51.47	68	195	271	180	276
29	M	PMethod 4	1	2	Phone	LTE	2015 Q1	0	0	Way 6	Way 6	570	5	114	3627.42	568	23.81	264	120.93	548	0	260	0	259	491.62	515	723	370	1096	672
32	M	PMethod 4	1	2	Phone	3G	2015 Q1	0	0	Way 6	Way 6	50	2	25	8.29	30	0	13	0.98	23	0	13	1.32	16	12.56	51	19	194	10	538
30	F	PMethod 1	1	2	Phone	LTE	2014 Q1	0	0	Way 24	Way 24	180	3	60	2128.3	662	0.36	188	31.25	613	0	144	0	144	91.59	501	145	120	113	100
57	M	PMethod 11	1	1	Phone	2G	2006 Q3	0	0	Way 6	Way 6	600	12	50	0	0	0	0	0	0	0	0	0	0	0	0	53	72	86	138
54	M	PMethod 10	1	2	Phone	3G	2015 Q2	0	0	Way 20	Way 19	200	11	18.18	13.94	315	0	153	9.57	699	0	153	0	153	89.33	1142	18	77	10	58
24	F	PMethod 4	2	2	Phone	3G	2013 Q3	0	0	Way 38	Way 38	310	9	34.44	933.73	472	0	231	81.06	506	0	231	6.16	250	500.08	512	63	79	84	835
25	F	PMethod 3	1	2	Phone	3G	2011 Q3	0	0	Way 28	Way 1	500	10	50	7681.55	479	3.97	222	40.69	395	0	218	0.09	220	451.52	582	319	272	657	382
60	M	PMethod 2	1	2				0	0	Way 34	Way 6	400	4	100	39.52	151	0.19	80	1.58	123	0	71	0	71	342.65	148	123	40	219	104
35	F	PMethod 17	2	2	Phone	3G	2010 Q3	0	0	Way 13	Way 13	400	8	50	0.59	103	0	97	63.08	241	0	97	0	97	23.26	268	123	180	197	562
33	F	PMethod 1	1	2	Phone	LTE	2013 Q3	0	0	Way 6	Way 6	100	3	33.33	13.85	42	0	37	0.08	40	0	37	0	37	5.49	48	50	239	54	556
19	F	PMethod 13	1	2				0	0	Way 6	Way 6	250	4	62.5	254.56	106	7.88	44	3.67	104	0	42	0.53	48	127.91	106	88	134	154	293
37	F	PMethod 4	1	2	Phone	3G	2015 Q1	0	0	Way 44	Way 44	400	4	100	513.47	1201	9.22	292	188.3	1057	0	269	0	271	909.1	1114	558	304	743	284
19	M	PMethod 3	1	2	Phone	3G	2012 Q1	0	0	Way 8	Way 8	300	7	42.86	13.77	29	0	6	12.93	27	0	6	0	6	5.01	29	42	42	39	21
23	M	PMethod 4	1	2	Phone	LTE	2014 Q3	0	0	Way 45	Way 45	170	5	34	939.38	341	0	258	161.44	371	0	258	0	258	147.54	366	89	484	50	409
32	M	PMethod 10	1	2		2G	2014 Q3	0	0	Way 12	Way 6	400	4	100	290.08	518	0.01	220	383.1	518	0	219	0	221	391.33	529	252	261	307	339
48	M	PMethod 1	2	2				0	0	Way 1	Way 46	350	4	87.5	0.04	167	0	164	48.63	433	0	164	0	164	165.99	401	48	172	46	386
21	M	PMethod 4	2	2				0	0	Way 1	Way 38	200	10	20	781.7	216	0	77	24.83	195	0	77	0	77	232.54	181	247	290	160	237
57	M	PMethod 1	1	2	Phone	3G	2014 Q2	0	0	Way 6	Way 6	1400	7	200	1468.84	576	0	221	47.6	519	0	221	0	221	409.82	628	270	317	169	233
38	M	PMethod 10	1	1	Phone	3G	2015 Q3	0	0	Way 15	Way 15	300	3	100	0	0	0	0	0	0	0	0	0	0	0	0	77	56	37	56
21	F	PMethod 1	1	2				0	0	Way 13	Way 13	530	14	37.86	3098.49	525	0.07	199	144.19	608	0	198	0	198	615.85	387	497	339	829	710
53	M	PMethod 3	1	1	Phone	2G	2013 Q1	0	0	Way 27	Way 27	20	1	20	0	0	0	0	0	0	0	0	0	0	0	0	17	35	13	41
19	M	PMethod 4	2	2	Phone	LTE	2015 Q1	0	0	Way 6	Way 47	780	15	52	1728.26	661	0.65	196	0.85	222	0	193	0	193	362.81	677	518	208	401	238
32	F	PMethod 3	1	2	Phone	3G	2013 Q2	0	0	Way 20	Way 15	130	13	10	0.42	260	0	252	260.53	569	0	252	0	252	115.07	478	20	200	6	360
38	F	PMethod 10	1	1	Phone	2G	2010 Q2	0	0	Way 6	Way 6	100	2	50	0	0	0	0	0	0	0	0	0	0	0	0	7	60	4	214
31	M	PMethod 4	2	2	Phone	LTE	2014 Q3	0	0	Way 2	Way 20	540	12	45	541.72	518	0	249	236.08	632	0	249	0	249	641.37	556	653	482	1052	869
36	M	PMethod 4	2	2	Phone	3G	2012 Q1	0	0	Way 13	Way 13	500	10	50	4165.65	688	0.03	347	226.74	685	0	345	0	345	426.77	715	136	83	177	272
60	M	PMethod 12	2	2		2G	2016 Q1	0	0	Way 12	Way 5	400	4	100	0.09	261	0	260	7.33	633	0	260	0	260	259.86	680	48	44	49	25
29	M	PMethod 10	2	2				0	0	Way 13	Way 13	650	13	50	673.91	789	0	279	0	279	0	279	0	279	127.29	449	155	190	209	136
55	M	PMethod 3	1	1	Phone	2G	2013 Q1	0	0	Way 6	Way 6	550	11	50	0	0	0	0	0	0	0	0	0	0	0	0	190	310	268	449
45	F	PMethod 3	1	1	Phone	2G	2012 Q1	0	0	Way 6	Way 6	790	35	22.57	0	0	0	0	0	0	0	0	0	0	0	0	226	713	171	1835
62	F	PMethod 2	1	1	Phone	2G	2010 Q1	0	0	Way 1	Way 18	180	6	30	0	0	0	0	0	0	0	0	0	0	0	0	68	82	83	687
35	F	PMethod 6	1	2	Phone	3G	2014 Q2	0	0	Way 25	Way 25	600	12	50	0	234	0	233	186.67	460	0	233	0	233	172.95	469	280	263	1493	718
55	M	PMethod 3	1	1	Phone	2G	2012 Q1	0	0	Way 6	Way 12	400	2	200	0	0	0	0	0	0	0	0	0	0	0	0	355	797	178	641
29	M	PMethod 4	1	2				0	0	Way 10	Way 10	700	7	100	3194.59	497	36.29	214	25.11	439	2.75	311	0	211	1148.25	454	556	531	734	819
22	M	PMethod 5	1	2	Phone	LTE	2015 Q1	0	0	Way 12	Way 12	500	10	50	3194.82	383	0	197	859.97	370	0	197	0	197	696.9	411	341	342	1573	1952
45	M	PMethod 10	1	2	Phone	3G	2012 Q1	0	0	Way 12	Way 6	400	4	100	154.97	708	0	324	437.65	698	0	324	0	324	484.15	691	338	288	771	706
55	M	PMethod 4	1	2	Phone	3G	2014 Q3	0	0	Way 6	Way 6	100	1	100	0	91	0	91	1.19	149	0	91	0	91	25.93	196	18	28	5	34
53	M	PMethod 4	1	2	Phone	LTE	2013 Q2	0	0	Way 6	Way 6	550	5	110	6982.17	683	0.23	326	139.78	687	0	322	0	323	658.65	1023	550	525	1220	2808
24	F	PMethod 1	1	2	Phone	LTE	2015 Q1	0	0	Way 17	Way 15	400	7	57.14	4254.33	697	2.54	400	102.35	677	0	336	0	336	889.65	638	144	95	2009	358
20	F	PMethod 2	1	2	Phone	2G	2003 Q3	0	0	Way 6	Way 6	80	4	20	24.85	85	0	29	0.34	84	0	29	0.78	32	12.85	85	8	244	2	401
47	M	PMethod 13	1	2	Phone	3G	2013 Q3	0	0	Way 6	Way 6	100	2	50	42.17	93	27.23	90	0	71	0	71	0	71	332.15	147	57	100	42	78
17	F	PMethod 3	1	2	Phone	2G	2015 Q3	0	0	Way 20	Way 20	80	7	11.43	0.22	72	0	62	8.51	138	0	62	0	62	4.14	156	9	66	0	815
40	F	PMethod 4	1	2	Phone	3G	2016 Q1	0	0	Way 3	Way 3	500	6	83.33	2.65	143	0	66	9	144	0	66	0	66	38.68	163	166	139	287	327
32	F	PMethod 3	1	1	Phone	2G	2012 Q1	0	0	Way 45	Way 45	190	13	14.62	0	0	0	0	0	0	0	0	0	0	0	0	33	114	13	233
35	F	PMethod 2	2	2	Phone	LTE	2016 Q1	0	0	Way 1	Way 1	650	13	50	4216.64	710	1.75	319	54.35	693	0	295	0	295	675.21	586	405	207	2932	1431
33	F	PMethod 4	1	2	Phone	LTE	2014 Q2	0	0	Way 6	Way 6	500	10	50	2436.21	379	3.66	207	193.41	369	0	164	0	166	464.9	369	486	104	368	177
24	M	PMethod 4	1	2	Phone	LTE	2015 Q1	0	0	Way 6	Way 10	400	3	133.33	1801.92	605	0	323	362.1	707	3.49	409	29.47	367	2148.79	683	125	166	291	248
18	M	PMethod 4	2	2	Phone	LTE	2016 Q2	0	0	Way 8	Way 34	100	2	50	0.16	10	0.01	8	0.02	11	0	7	0	7	0.93	14	45	90	73	58
31	F	PMethod 4	1	2	Phone	LTE	2015 Q2	0	0	Way 6	Way 6	300	3	100	3274.69	457	26.39	240	1.07	292	0	237	0	237	854.47	669	147	349	176	863
25	M	PMethod 1	2	2	Phone	2G	2012 Q1	0	0	Way 6	Way 6	310	8	38.75	3216.44	145	10.34	74	14.23	72	0	68	0	68	178.83	112	78	96	46	57
15	F	PMethod 2	2	2	Phone	3G	2014 Q2	0	0	Way 48	Way 48	30	2	15	24.97	107	0	88	71.04	201	0	88	0	88	14.56	464	13	32	3	32
16	F	PMethod 4	2	2	Phone	LTE	2016 Q1	0	0	Way 15	Way 15	60	2	30	606.13	67	0	52	7.07	67	0	52	0	52	23.44	72	44	169	20	292
35	M	PMethod 3	1	2	Phone	2G	2012 Q1	0	0	Way 17	Way 8	400	4	100	2.09	305	0	293	35.13	837	0	293	0	293	29.53	563	599	393	792	213
60	F	PMethod 4	3	2	Phone	3G	2014 Q2	0	0	Way 3	Way 3	390	6	65	377.69	534	0	186	0	186	0	186	0	186	304.97	608	425	505	412	567
26	F	PMethod 4	1	2	Phone	LTE	2015 Q1	0	0	Way 49	Way 3	630	13	48.46	32.24	122	0.01	45	47.61	108	0	45	0	45	235.17	133	293	618	1125	2926
42	M	PMethod 3	1	2	Phone	2G	2010 Q1	0	0	Way 17	Way 20	100	10	10	0	314	0	314	21.58	989	0	314	0	314	1.82	464	11	513	5	281
30	F	PMethod 4	2	1	Phone	3G	2016 Q1	0	0	Way 6	Way 6	50	1	50	0	0	0	0	0	0	0	0	0	0	0	0	1	1	6	1
26	M	PMethod 4	1	2	Phone	3G	2014 Q3	0	0	Way 27	Way 6	350	4	87.5	313.37	154	0	66	48.59	148	0	66	0	66	31.88	155	109	66	771	389
28	F	PMethod 4	1	2	Phone	LTE	2014 Q3	0	0	Way 10	Way 10	550	6	91.67	5361.87	677	0	314	898.88	714	0	314	0	314	484.55	725	367	222	252	439
50	M	PMethod 4	1	2				0	0	Way 6	Way 6	300	3	100	21.15	287	0.7	220	48.39	402	0	219	0	219	603.51	495	289	213	495	500
20	F	PMethod 2	1	2	Mobile Phone	2G		0	0	Way 1	Way 1	400	4	100	3520.05	454	0	253	105.76	550	0	253	0.66	255	278.47	643	149	63	297	124
39	M	PMethod 6	1	2	Phone	3G	2014 Q2	0	0	Way 35	Way 35	1380	26	53.08	20951.17	874	0	339	258.26	849	0	339	0	339	764.69	886	317	240	2890	2361
26	M	PMethod 4	1	2	Phone	LTE	2014 Q3	0	0	Way 50	Way 15	500	10	50	304.79	507	59.94	323	476.43	511	0	251	0	251	533.22	509	127	45	268	80
28	M	PMethod 3	1	2				0	0	Way 8	Way 8	60	3	20	0.18	91	0	82	151.07	193	0	82	0	82	33.02	109	2	28	0	23
55	M	PMethod 1	2	1	Phone	2G	2012 Q1	0	0	Way 1	Way 1	140	12	11.67	0	0	0	0	0	0	0	0	0	0	0	0	54	95	56	246
20	M	PMethod 3	3	2				0	0	Way 6	Way 6	600	12	50	8829.09	674	0.95	304	114.65	607	0	254	7.16	267	495.91	676	280	271	1283	208
39	F	PMethod 9	3	2				0	0	Way 1	Way 1	210	6	35	1046	158	0	76	3.06	156	0	76	0	76	42.27	92	122	98	83	152
49	M	PMethod 6	2	2	Phone	3G	2012 Q2	0	0	Way 18	Way 12	250	5	50	2223.26	485	0	311	36.07	327	0	311	0	311	252.88	497	212	299	296	289
36	M	PMethod 3	1	2	Phone	3G	2013 Q2	0	0	Way 24	Way 24	640	16	40	94.75	430	7.94	208	155.63	613	0	178	0	178	128.27	360	255	685	149	448
51	M	PMethod 6	1	1	Phone	3G	2015 Q1	0	0	Way 27	Way 27	200	2	100	0	0	0	0	0	0	0	0	0	0	0	0	62	177	21	52
53	M	PMethod 3	2	2				0	0	Way 6	Way 6	650	8	81.25	6860.21	639	0.44	270	73.93	589	0	268	0	268	972.85	525	158	215	220	611
25	M	PMethod 4	1	2	Phone	3G	2011 Q3	0	0	Way 7	Way 7	430	9	47.78	0	200	0	200	552.58	500	0	200	0	200	40.4	501	295	86	607	164
24	M	PMethod 4	1	2	Phone	LTE	2015 Q3	0	0	Way 24	Way 24	490	11	44.55	1208.43	525	0	262	72.22	504	0	262	0.04	263	371.29	711	488	416	1203	961
26	F	PMethod 4	2	2				0	0	Way 14	Way 14	160	11	14.55	209.11	107	0	34	1.64	65	0	34	0	34	83.36	102	106	128	125	151
19	F	PMethod 6	1	2	Phone	3G	2014 Q2	0	0	Way 15	Way 15	510	9	56.67	1095.58	823	36.39	247	169.53	662	0	204	0	204	672.53	767	147	128	378	271
17	M	PMethod 4	2	2	Phone	LTE	2013 Q3	0	0	Way 6	Way 6	400	4	100	5004.43	377	7.18	174	10.87	210	0	172	0.36	174	853.08	370	428	356	676	654
27	M	PMethod 4	1	2	Phone	3G	2011 Q2	0	0	Way 1	Way 1	500	10	50	0.32	58	0	55	0	55	0	55	0	55	29.52	123	130	126	217	153
28	F	PMethod 14	1	2	Phone	3G	2015 Q3	0	0	Way 20	Way 20	180	3	60	161.63	235	1.85	108	172.76	227	0	87	0	87	94.54	209	54	122	212	810
50	F	PMethod 3	1	2	Phone	LTE	2015 Q1	0	0	Way 3	Way 3	550	4	137.5	3694.71	797	8.64	395	394.13	755	0	297	0	297	577.54	543	665	116	5711	742
60	F	PMethod 3	1	2	Phone	LTE	2013 Q2	0	0	Way 12	Way 12	500	5	100	1853.5	651	0	348	1027.19	677	0	348	0	348	574.89	1047	321	194	386	314
15	M	PMethod 4	2	2	Phone	3G	2015 Q1	0	0	Way 45	Way 17	30	2	15	17.79	27	0	13	31.9	30	0	13	0	13	21.8	29	7	21	3	10
30	F	PMethod 2	1	2	Phone	LTE	2014 Q1	0	0	Way 20	Way 20	50	1	50	16.1	78	0	41	38.4	65	0.06	42	0	41	21.6	79	49	257	9	233
36	M	PMethod 2	1	2	Phone	3G	2014 Q2	0	0	Way 2	Way 48	200	4	50	353.47	487	0	248	312.83	508	0	248	0	248	374.7	593	145	550	629	2328
18	M	PMethod 1	1	2				0	0	Way 8	Way 8	20	1	20	2.66	7	0	4	0	4	0	4	0	4	1.78	6	15	10	0	15
30	M	PMethod 4	2	2	Phone	3G	2015 Q1	0	0	Way 10	Way 10	580	15	38.67	291.64	467	0	208	428.66	519	0.11	232	0	208	684.62	434	392	385	1625	1245
26	M	PMethod 4	1	2	Phone	LTE	2016 Q1	0	0	Way 10	Way 6	650	9	72.22	4813.33	588	0.45	330	178.62	822	0.6	355	0	315	985.07	581	40	62	32	162
20	F	PMethod 1	1	2	Phone	3G	2013 Q2	0	0	Way 6	Way 6	140	5	28	24.55	43	0	19	14.45	38	0	19	0	19	4.63	39	285	126	73	46
14	M	PMethod 1	2	2				0	0	Way 20	Way 6	330	10	33	1111.28	298	0	122	95.77	316	0	122	0	122	124.63	202	116	257	40	246
22	F	PMethod 5	1	2	Phone	3G	2013 Q1	0	0	Way 38	Way 49	60	3	20	1.48	88	0	40	13.22	79	0	40	0	40	10.1	89	16	162	7	389
45	M	PMethod 4	2	2	Phone	LTE	2015 Q3	0	0	Way 8	Way 8	190	8	23.75	0	12	0	12	0	12	0	12	0	12	0	12	64	116	39	100
43	F	PMethod 8	1	2	Phone	LTE	2016 Q1	0	0	Way 44	Way 44	200	2	100	18.23	80	0	40	0.57	83	0	40	0	40	236.23	67	161	101	183	211
30	M	PMethod 16	1	2				0	0	Way 6	Way 6	50	1	50	796.13	106	0	26	18.45	99	0	26	0	26	119.9	35	8	2	3	22
28	M	PMethod 4	1	2	Phone	LTE	2016 Q2	0	0	Way 6	Way 6	300	4	75	5584.87	520	0.07	258	26.59	448	0	252	0	252	436.14	526	52	77	30	54
15	F	PMethod 4	1	2	Phone	LTE	2015 Q2	0	0	Way 20	Way 20	30	2	15	0.03	11	0	8	10.62	16	0	8	0	8	9.73	16	68	121	452	737
19	F	PMethod 4	2	2	Phone	LTE	2016 Q2	0	0	Way 17	Way 17	100	1	100	12.8	14	0.13	11	0.19	13	0	10	0	10	10.98	19	2	12	12	14
33	F	PMethod 4	1	2	Phone	3G	2015 Q3	0	0	Way 6	Way 19	200	2	100	412.35	246	0	135	143.22	279	0	134	0	134	370.5	294	74	58	358	294
28	F	PMethod 4	1	2	Phone	3G	2012 Q3	0	0	Way 6	Way 6	210	8	26.25	108.27	69	0	37	0	37	0	37	0	37	37.27	68	131	76	77	126
38	M	PMethod 6	1	1				0	0	Way 1	Way 1	170	5	34	0	0	0	0	0	0	0	0	0	0	0	0	193	173	39	96
35	M	PMethod 3	2	2				0	0	Way 22	Way 22	400	4	100	292.35	148	0	67	23.84	136	0	67	0	67	309.13	164	264	235	347	503
49	F	PMethod 4	1	2	Phone	LTE	2013 Q1	0	0	Way 18	Way 1	400	4	100	498.3	739	0	346	245.67	721	0	345	0	345	685.91	890	585	505	1557	1330
27	M	PMethod 4	2	2	Phone	2G	2008 Q2	0	0	Way 12	Way 12	250	4	62.5	1889.37	225	0	122	571.82	224	0	122	0	122	1191.93	208	451	333	1205	792
22	M	PMethod 4	1	2	Phone	LTE	2013 Q3	0	0	Way 6	Way 6	600	3	200	3879.55	399	132.21	325	165.87	396	0	287	0	286	1970.69	384	257	347	178	213
59	M	PMethod 3	1	2	Phone	2G	2011 Q2	0	0	Way 6	Way 6	270	6	45	0	1	0	1	0	1	0	1	0	1	0	2	42	297	57	352
32	F	PMethod 4	2	2	Phone	2G	2012 Q1	0	0	Way 6	Way 6	350	11	31.82	293.24	171	0	117	0.07	132	0	117	0	117	26.49	194	302	461	2985	9075
18	F	PMethod 4	1	2	Phone	3G	2014 Q2	0	0	Way 1	Way 49	420	5	84	700.45	333	0.02	137	23.76	306	0	135	0	135	884.12	297	151	109	763	572
48	M	PMethod 3	2	2	Phone	LTE	2015 Q1	0	0	Way 50	Way 50	100	1	100	893.17	112	0	51	142.67	109	0	51	0	51	135.54	112	80	17	82	10
37	F	PMethod 4	1	2	Phone	3G	2014 Q1	0	0	Way 13	Way 8	330	6	55	3066.71	617	3.2	191	129.9	425	0	176	0	176	584.42	443	778	506	2045	1409
30	M	PMethod 4	3	2				0	0	Way 1	Way 8	400	5	80	616.09	458	0	210	469.14	440	0	210	0	210	282.74	460	176	218	2344	2114
33	F	PMethod 4	1	2	Phone	3G	2015 Q2	0	0	Way 1	Way 1	620	11	56.36	4830.96	800	4.76	320	244.39	803	0	311	0	311	877.39	629	898	699	1650	1663
21	M	PMethod 4	1	2	Phone	3G	2015 Q1	0	0	Way 6	Way 1	470	10	47	2792.3	224	0	94	2.76	134	7.2	100	0	94	299.52	214	382	180	1107	401
29	M	PMethod 4	1	2	Phone	3G	2012 Q1	0	0	Way 1	Way 1	160	4	40	155.89	89	0	45	0.6	77	0	45	0	45	102	60	71	43	29	85
58	F	PMethod 6	1	2	Phone	3G	2014 Q1	0	0	Way 15	Way 6	170	6	28.33	1.23	10	0	5	0.93	10	0	5	0	5	19.74	10	253	230	152	600
22	F	PMethod 1	1	2				0	0	Way 1	Way 1	20	1	20	0	11	0	11	0.09	22	0	11	0	11	1.2	22	7	3	7	3
35	F	PMethod 4	2	1				0	0	Way 18	Way 18	150	3	50	0	0	0	0	0	0	0	0	0	0	0	0	114	121	491	410
30	M	PMethod 3	1	1	Phone	2G	2011 Q1	0	0	Way 15	Way 15	360	24	15	0	0	0	0	0	0	0	0	0	0	0	0	178	516	170	1482
35	F	PMethod 4	1	2	Phone	LTE	2016 Q2	0	0	Way 13	Way 1	300	7	42.86	513.64	498	0	288	123.49	566	0	288	0	288	533.07	649	121	201	970	2946
27	M	PMethod 4	1	2	Phone	3G	2014 Q2	0	0	Way 10	Way 15	200	3	66.67	922.57	2047	3.56	354	230.07	1183	1.2	322	0	305	468.31	1822	157	352	471	928
35	F	PMethod 3	1	2	Phone	3G	2015 Q1	0	0	Way 6	Way 6	180	9	20	61.2	120	0	86	15.11	162	0	86	0.03	87	10.81	137	22	227	16	1302
54	M	PMethod 4	2	2	Phone	LTE	2015 Q1	0	0	Way 15	Way 6	90	4	22.5	12.52	304	0	248	37.18	327	0	248	0	248	105.15	358	19	26	6	58
13	M	PMethod 10	1	1	Phone	2G	2012 Q1	0	0	Way 8	Way 23	120	8	15	0	0	0	0	0	0	0	0	0	0	0	0	95	354	41	936
26	M	PMethod 4	1	2	Phone	3G	2015 Q3	0	0	Way 9	Way 6	400	4	100	710.82	817	11.02	270	53.43	700	0	258	0.04	259	994.32	815	265	142	190	142
15	F	PMethod 4	1	2	Phone	LTE	2016 Q1	0	0	Way 6	Way 6	200	3	66.67	2493.84	394	3.22	239	22.18	362	0	197	0.25	200	463.75	274	492	326	762	230
52	M	PMethod 4	1	2	Phone	3G	2012 Q2	0	0	Way 6	Way 6	200	2	100	689.83	116	0	63	0	63	0	63	0	63	411.8	125	307	66	777	56
18	M	PMethod 15	1	2	Phone	3G	2013 Q1	0	0	Way 6	Way 6	400	4	100	1010.96	720	0	348	221.27	710	0	348	0	348	109.99	714	511	167	2059	585
26	F	PMethod 5	3	2	Phone	3G	2015 Q1	0	0	Way 2	Way 22	300	3	100	1015.97	438	0	179	204.8	426	0	179	0	179	427.36	442	116	84	490	243
21	M	PMethod 3	1	2	Phone	3G	2014 Q1	0	0	Way 8	Way 6	920	27	34.07	13768.62	689	0.35	334	244.8	707	0	332	0	332	1903.95	782	373	247	13884	4676
39	F	PMethod 3	1	2	Phone	LTE	2016 Q2	0	0	Way 6	Way 6	1200	23	52.17	11907.62	1022	0	327	773.2	998	0	327	0	327	2005.6	768	695	853	5531	5896
36	M	PMethod 3	2	2	Phone	3G	2014 Q3	0	0	Way 8	Way 8	160	8	20	7.44	45	0	38	0	38	0	38	0	38	39.86	76	2	11	2	31
25	M	PMethod 8	2	2	Phone	LTE	2016 Q2	0	0	Way 6	Way 6	330	5	66	1847.7	182	0.05	82	4160.53	176	2.52	106	0	79	561.97	204	221	501	145	168
20	F	PMethod 1	2	2	Phone	3G	2013 Q2	0	0	Way 1	Way 1	550	13	42.31	674.35	290	0	92	0	92	0	92	0.3	93	432.71	246	712	533	1901	1264
36	M	PMethod 4	2	2	Phone	LTE	2015 Q1	0	0	Way 15	Way 15	150	2	75	139.72	211	27.62	89	47.55	199	0	86	0	86	168.82	217	148	49	336	96
37	M	PMethod 3	1	2	Phone	LTE	2016 Q1	0	0	Way 15	Way 15	380	10	38	2603.37	322	0	233	261.81	357	0	233	0	233	184.17	415	59	112	116	397
38	M	PMethod 4	1	2	Phone	LTE	2015 Q1	0	0	Way 6	Way 41	1000	11	90.91	10914.67	802	0	347	280.56	734	0	347	0.05	348	553.18	812	534	522	1250	1440
26	F	PMethod 2	1	2				0	0	Way 1	Way 1	80	2	40	60.13	20	0	10	0.24	22	0	10	0	10	15.9	21	27	110	10	301
28	M	PMethod 4	1	2	Phone	LTE	2015 Q1	0	0	Way 24	Way 8	90	3	30	611.11	290	0	246	0.44	277	0	246	0	246	53.27	399	72	70	102	104
38	M	PMethod 3	1	2	Phone	2G	2007 Q2	0	0	Way 6	Way 6	40	2	20	0	3	0	3	0	3	0	3	0	3	0	3	63	124	89	277
24	F	PMethod 4	1	2	Phone	LTE	2014 Q2	0	0	Way 6	Way 6	500	8	62.5	1527.61	374	0.04	165	21.41	236	1.96	210	0	164	1491.25	381	314	393	1378	2384
39	F	PMethod 4	1	2	Phone	3G	2013 Q3	0	0	Way 6	Way 6	340	8	42.5	10.06	53	0	42	1.15	106	0	42	0	42	19.24	133	206	195	631	590
24	F	PMethod 4	1	2	Phone	LTE	2014 Q3	0	0	Way 6	Way 6	130	3	43.33	753.05	164	1.16	110	0.7	132	0	106	0	108	133.84	163	95	70	466	818
27	M	PMethod 3	1	2	Phone	LTE	2016 Q1	0	0	Way 51	Way 51	550	11	50	28.36	215	0	141	18.9	336	0	141	0	141	257.58	390	426	755	563	1050
37	M	PMethod 4	1	2	Phone	3G	2012 Q1	0	0	Way 15	Way 13	420	5	84	6.11	40	0	35	0.19	39	0	35	0	35	116.37	71	1068	284	1393	365
33	M	PMethod 4	1	2	Phone	2G	2009 Q1	0	0	Way 38	Way 38	80	3	26.67	0	4	0	4	0	4	0	4	0	4	0	4	79	199	124	166
57	M	PMethod 4	2	2	Phone	LTE	2015 Q1	0	0	Way 6	Way 6	500	3	166.67	11.76	334	0	206	2.63	320	0	206	0	206	167.52	476	116	27	40	11
38	F	PMethod 9	2	2				0	0	Way 52	Way 52	200	10	20	67.47	53	0	31	138.61	58	0	31	0	31	73.04	44	14	63	23	286
50	M	PMethod 3	1	2	Phone	3G	2012 Q3	0	0	Way 12	Way 12	550	12	45.83	2254.1	776	0	328	14.44	388	0	328	0	328	134.99	696	222	46	1330	40
23	F	PMethod 5	1	2	Phone	LTE	2014 Q3	0	0	Way 32	Way 32	630	10	63	4290.83	455	19.86	218	318.12	444	0	202	0	202	1203.54	435	248	70	4883	164
33	M	PMethod 4	1	2	Phone	LTE	2014 Q1	0	0	Way 6	Way 6	700	8	87.5	243.61	725	0	331	811.88	798	29.36	338	0.05	332	1995.73	583	229	336	143	255
18	F	PMethod 12	1	2	Phone	3G	2015 Q2	0	0	Way 6	Way 6	560	8	70	149.02	130	20.81	51	0.84	84	0	35	0	35	428.09	132	264	113	2556	1122
30	F	PMethod 6	1	2	Phone	LTE	2014 Q3	0	0	Way 6	Way 6	610	9	67.78	4378.44	859	0.01	349	416.23	834	24.28	349	0	348	1377.62	704	139	47	590	365
40	F	PMethod 4	3	2				0	0	Way 12	Way 34	600	6	100	1347.07	735	0.01	349	560.64	731	0	348	0	348	1435.91	723	763	977	2434	6434
23	M	PMethod 2	2	2	Phone	LTE	2016 Q2	0	0	Way 8	Way 8	500	10	50	7103.63	991	0	241	0.03	247	0	241	0	241	718.75	739	72	315	36	106
60	F	PMethod 1	1	1	Phone	2G	2006 Q3	0	0	Way 44	Way 44	60	3	20	0	0	0	0	0	0	0	0	0	0	0	0	13	20	23	137
24	M	PMethod 4	2	2	Phone	2G	2011 Q2	0	0	Way 2	Way 2	1120	42	26.67	3574.37	749	0	302	1781.32	797	0	302	0	302	946.7	720	102	142	108	404
30	F	PMethod 4	1	2	Phone	LTE	2015 Q1	0	0	Way 2	Way 2	800	8	100	4032.59	706	3	395	342.89	687	0	345	0	345	1036	630	459	1122	485	3831
51	M	PMethod 8	1	2				2	1	Way 6	Way 6	200	2	100	1184.89	361	0	154	51.8	346	0	154	0	154	315.3	368	214	104	153	111
60	M	PMethod 3	1	1				0	0	Way 27	Way 6	580	12	48.33	0	0	0	0	0	0	0	0	0	0	0	0	101	90	243	41
63	F	PMethod 1	1	2	Phone	2G	2015 Q2	0	0	Way 13	Way 1	1200	27	44.44	0	8	0	8	0	8	0	8	0	8	0	8	311	289	537	1065
25	M	PMethod 4	1	2	Phone	3G	2014 Q1	0	0	Way 13	Way 13	400	4	100	3350.49	759	0.01	206	1.22	258	0	205	0	205	148.28	731	247	230	312	407
34	M	PMethod 3	1	1	Phone	2G	2015 Q3	0	0	Way 12	Way 6	420	9	46.67	0	0	0	0	0	0	0	0	0	0	0	0	414	181	692	455
65	F	PMethod 3	1	1	Phone	2G	2013 Q1	0	0	Way 5	Way 5	70	3	23.33	0	0	0	0	0	0	0	0	0	0	0	0	12	89	50	334
56	M	PMethod 3	2	2	Phone	3G	2014 Q1	0	0	Way 18	Way 18	400	4	100	1.47	239	0	229	105.8	826	0	229	0	229	69.56	1130	101	117	292	451
19	M	PMethod 3	1	2		2G	2012 Q3	0	0	Way 40	Way 40	120	12	10	1.2	232	0	196	35.23	794	0.68	252	0	196	53.9	691	15	66	3	46
55	M	PMethod 3	1	2	Phone	3G	2014 Q1	0	0	Way 12	Way 12	400	4	100	1529.65	433	0	218	177.9	519	0	218	0	218	494.52	548	18	53	9	24
60	F	PMethod 9	3	2				0	0	Way 8	Way 15	260	8	32.5	37.47	45	0	26	0.15	31	0	26	0	26	37.94	53	146	175	130	243
19	M	PMethod 14	2	1				0	0	Way 8	Way 5	350	4	87.5	0	0	0	0	0	0	0	0	0	0	0	0	121	487	117	4127
43	M	PMethod 5	2	2	Phone	2G	2011 Q2	0	0	Way 15	Way 15	350	6	58.33	0	1	0	1	0	1	0	1	0	1	0.17	2	103	121	42	222
40	F	PMethod 4	1	2	Phone	3G	2012 Q3	0	0	Way 15	Way 15	400	4	100	0.15	50	0	49	0	49	0	49	0	49	7.81	83	538	208	2650	851
21	M	PMethod 3	1	2	Mobile Phone	2G		0	0	Way 15	Way 3	420	6	70	2164.78	321	0.38	147	72.3	253	0	146	0	146	220.04	336	271	233	353	243
30	M	PMethod 1	1	2	Phone	3G	2013 Q2	0	0	Way 24	Way 6	500	5	100	3900.36	755	0.38	284	219.96	620	0	270	0	270	433.31	742	1068	602	1192	802
60	M	PMethod 4	1	2	Phone	3G	2015 Q1	0	0	Way 3	Way 2	450	3	150	3030.32	572	21.25	295	111.89	623	0	290	0	290	574.7	640	306	186	283	272
30	M	PMethod 4	1	2	Phone	LTE	2014 Q2	0	0	Way 1	Way 1	50	1	50	13.01	175	0	147	1.65	168	0	147	0	147	16.42	166	5	18	1	31
44	M	PMethod 3	1	1	Phone	2G	2012 Q2	0	0	Way 6	Way 6	270	6	45	0	0	0	0	0	0	0	0	0	0	0	0	213	253	183	469
25	F	PMethod 11	1	1	Phone	2G	2012 Q3	0	0	Way 17	Way 17	50	1	50	0	0	0	0	0	0	0	0	0	0	0	0	6	178	1	608
24	M	PMethod 8	1	2	Phone	3G	2014 Q2	0	0	Way 15	Way 15	150	2	75	3237.47	481	0	174	236.56	431	0	174	0	174	1874.93	411	133	97	101	84
50	M	PMethod 4	2	2				0	0	Way 1	Way 6	500	10	50	141.17	36	0	31	15.6	64	0	31	0	31	127.48	72	206	232	190	452
28	M	PMethod 4	2	2				0	0	Way 2	Way 2	260	6	43.33	251.64	171	0	64	22.88	181	0	64	0	64	222.32	186	26	43	44	409
28	M	PMethod 4	1	2		3G	2014 Q3	0	0	Way 19	Way 19	240	14	17.14	1.2	79	0	52	6.66	204	0	52	0	52	104.06	208	40	68	104	130
25	F	PMethod 11	1	2	Phone	3G	2013 Q3	0	0	Way 17	Way 20	90	6	15	0.64	102	0	96	7.66	176	0	96	0	96	13.92	162	12	191	2	539
23	F	PMethod 4	1	2	Phone	3G	2015 Q2	0	0	Way 46	Way 46	400	4	100	1169.94	1038	94.21	337	146.77	924	0	320	4.53	322	765.15	1051	105	160	1025	3292
38	F	PMethod 4	1	2	Phone	3G	2015 Q3	0	0	Way 34	Way 6	480	14	34.29	646.33	640	0	245	93.16	576	0	245	0	245	855.21	528	215	215	245	317
53	M	PMethod 15	1	2	Phone	3G	2015 Q3	0	0	Way 8	Way 6	120	6	20	0	17	0	17	0.84	23	0	17	0	17	5.9	23	49	79	38	191
54	M	PMethod 6	1	2	Phone	3G	2012 Q3	0	0	Way 33	Way 33	300	3	100	86.03	799	0	323	218.7	957	0	323	0	323	649.25	905	308	279	522	578
19	M	PMethod 9	2	2				0	0	Way 6	Way 6	230	7	32.86	724.17	218	0.07	69	2.98	123	0	65	0.02	66	131.2	222	145	123	784	807
26	M	PMethod 4	1	2	Phone	3G	2015 Q3	0	0	Way 10	Way 10	600	3	200	721.7	862	0.04	272	58.94	793	0.79	341	15.7	297	2601.97	858	37	25	127	38
52	F	PMethod 14	1	1	Phone	2G	2012 Q3	0	0	Way 2	Way 2	600	12	50	0	0	0	0	0	0	0	0	0	0	0	0	310	2008	62	210
24	F	PMethod 4	1	2	Phone	LTE	2014 Q1	0	0	Way 2	Way 2	420	6	70	1073.37	177	2.97	90	56.84	172	0	89	0	89	328.56	158	180	123	313	383
38	F	PMethod 3	2	1	Phone	2G	2010 Q1	0	0	Way 8	Way 8	20	1	20	0	0	0	0	0	0	0	0	0	0	0	0	9	6	1	24
56	F	PMethod 1	1	2	Phone	LTE	2015 Q3	0	0	Way 2	Way 3	200	4	50	1.84	131	0	98	0	98	0	98	0	98	65.67	160	116	205	375	1457
60	F	PMethod 5	1	2	Phone	LTE	2014 Q2	0	0	Way 46	Way 46	590	15	39.33	0	30	0	30	0.98	63	0	30	0	30	94.43	70	239	196	251	352
28	F	PMethod 4	1	2	Phone	3G	2014 Q2	0	0	Way 15	Way 15	600	6	100	2483.79	724	0	326	938.78	845	0.89	405	0	326	1160.01	828	172	140	481	452
39	M	PMethod 6	1	2	Mobile Phone	2G	2016 Q3	0	0	Way 24	Way 24	100	1	100	112.75	271	0	193	20.52	413	0	194	0.08	194	371.45	434	12	39	9	47
28	M	PMethod 4	2	2				0	0	Way 13	Way 1	400	8	50	1246.36	379	0	159	3.44	198	0	159	0	159	304.1	246	99	115	95	245
30	M	PMethod 3	1	2	Phone	LTE	2015 Q1	0	0	Way 6	Way 12	550	5	110	1329.06	316	0.46	186	181.49	307	0	154	0	154	214.84	301	21	64	9	61
32	F	PMethod 3	2	2	Phone	3G	2014 Q2	0	0	Way 8	Way 12	170	4	42.5	373.87	116	0	103	81.7	156	0	103	0	103	34.43	160	74	111	38	221
20	F	PMethod 12	2	2	Phone	LTE	2014 Q2	0	0	Way 1	Way 1	250	12	20.83	24.75	319	0.26	195	614.34	720	0	178	0	178	76.05	540	22	104	4	375
47	F	PMethod 4	1	2	Phone	LTE	2013 Q1	0	0	Way 18	Way 6	500	5	100	5.94	447	0	332	515.27	1208	0	331	0	331	276.67	1000	976	543	930	878
24	F	PMethod 9	2	2				0	0	Way 24	Way 24	200	4	50	76.86	219	0.01	112	7.83	206	0.01	114	2.46	115	61.71	219	20	53	9	85
44	F	PMethod 4	1	2	Phone	3G	2014 Q1	0	0	Way 38	Way 2	400	4	100	0	206	0	204	60.89	524	0	204	0	204	441.21	704	178	129	161	135
26	M	PMethod 4	2	2	Phone	LTE	2015 Q2	0	0	Way 6	Way 6	40	2	20	33.38	53	0	47	0	47	0	47	0	47	25.81	55	5	25	2	36
61	F	PMethod 3	1	1	Phone	2G	2010 Q2	0	0	Way 12	Way 12	400	4	100	0	0	0	0	0	0	0	0	0	0	0	0	162	218	337	291
24	F	PMethod 13	2	2				0	0	Way 13	Way 6	80	3	26.67	282.37	277	100.74	136	63	323	0	119	0	119	203.74	275	187	312	482	1729
20	M	PMethod 4	1	2	Phone	LTE	2016 Q2	0	0	Way 22	Way 20	250	3	83.33	823.39	352	232.79	198	133.08	347	0.01	166	0.03	167	661.9	317	42	127	52	183
30	M	PMethod 4	2	2	Phone	LTE	2016 Q2	0	0	Way 8	Way 8	730	24	30.42	722.02	469	0	218	378.07	496	0	218	0	219	374.07	498	177	133	799	768
16	F	PMethod 4	2	2				0	0	Way 57	Way 6	220	3	73.33	2265.01	231	0	115	0.2	116	0	115	1.89	119	324.96	320	51	106	72	104
31	F	PMethod 4	1	1	Phone	2G	2011 Q2	0	0	Way 45	Way 8	120	2	60	5.18	4	0	2	7.28	4	0	2	0	2	39.33	7	0	167	0	2313
60	M	PMethod 18	1	1	Phone	3G	2011 Q2	0	0	Way 8	Way 8	150	3	50	0	0	0	0	0	0	0	0	0	0	0	0	1	14	7	73
32	M	PMethod 3	1	2	Phone	3G	2013 Q2	0	0	Way 20	Way 6	410	14	29.29	0	7	0	7	0	7	0	7	0	7	20.15	12	89	259	40	719
25	M	PMethod 4	2	2	Phone	LTE	2015 Q3	0	0	Way 27	Way 27	700	4	175	4764.15	965	0	326	67.06	860	0	326	1.9	330	1280.33	846	391	188	240	183
21	M	PMethod 12	1	2	Phone	3G	2014 Q1	0	0	Way 2	Way 8	440	10	44	445.76	521	0	256	34.87	608	0	256	0	256	369.46	775	165	99	152	96
23	F	PMethod 3	1	2	Phone	3G	2014 Q2	0	0	Way 2	Way 2	650	16	40.63	4344.8	1122	4.78	341	307.88	1103	0	335	0	335	279.27	1228	678	378	1801	1381
36	M	PMethod 4	2	2	Phone	3G	2013 Q3	0	0	Way 6	Way 38	360	11	32.73	38.96	82	0.03	52	1.45	68	0	51	0	51	123.12	125	120	154	132	180
54	F	PMethod 10	1	1	Phone	2G	2014 Q1	0	0	Way 38	Way 38	30	1	30	0	0	0	0	0	0	0	0	0	0	0	0	1	122	0	104
25	M	PMethod 4	1	2	Phone	3G	2015 Q3	0	0	Way 17	Way 17	20	1	20	0	32	0	32	0	32	0	32	0	32	9.2	36	8	2	20	0
40	M	PMethod 14	2	1				0	0	Way 1	Way 8	100	3	33.33	0	0	0	0	0	0	0	0	0	0	0	0	16	45	21	180
35	F	PMethod 18	1	2	Phone	LTE	2013 Q3	0	0	Way 1	Way 1	300	3	100	21.96	417	0	280	419.21	567	0	280	1.89	282	269.28	492	48	26	94	86
21	M	PMethod 2	2	2	Phone	3G	2011 Q3	0	0	Way 17	Way 8	200	7	28.57	4.7	61	0	34	4.27	70	0	34	0	34	134.65	70	48	30	338	43
29	M	PMethod 3	1	2	Phone	3G	2014 Q1	0	0	Way 3	Way 19	300	14	21.43	3392.97	826	0	148	224.78	814	0	148	0	148	85.09	881	111	233	235	1293
18	F	PMethod 4	2	2	Phone	3G	2012 Q3	0	0	Way 28	Way 6	470	5	94	2084.95	651	0	219	37.26	399	0	219	0	219	618.44	899	1036	573	10602	5448
54	F	PMethod 1	1	2	Phone	3G	2015 Q1	0	0	Way 15	Way 15	410	5	82	3362.36	713	0	243	13.9	639	1.01	294	0	243	1123.63	617	42	178	30	1982
17	F	PMethod 4	1	2	Phone	3G	2014 Q1	0	0	Way 6	Way 38	550	11	50	13.97	62	0	49	8.78	153	0	49	0	49	184.13	169	388	194	3758	1245
20	F	PMethod 8	1	2	Phone	LTE	2013 Q3	0	0	Way 6	Way 6	150	3	50	425.51	117	0	57	0	57	0	57	7.7	61	188.93	132	204	258	295	276
20	M	PMethod 3	1	2	Phone	LTE	2016 Q2	0	0	Way 12	Way 12	1050	16	65.63	7542.33	1880	0	325	2461.8	1828	0	325	0	325	828.25	1689	1041	623	1447	635
59	M	PMethod 4	2	1				0	0	Way 1	Way 6	400	4	100	0	0	0	0	0	0	0	0	0	0	0	0	1995	514	6161	1242
20	F	PMethod 4	1	2	Phone	3G	2016 Q1	0	0	Way 1	Way 3	600	17	35.29	1298.78	436	0	228	134.59	398	0	228	0	228	346.58	529	249	206	826	992
45	F	PMethod 9	1	2	Phone	3G	2014 Q1	0	0	Way 1	Way 1	100	2	50	606.1	461	0	218	133.82	448	0	218	0	218	650.79	481	480	329	2646	2808
40	F	PMethod 4	2	2	Phone	LTE	2014 Q3	0	0	Way 28	Way 28	350	5	70	2142.95	371	0	100	461.56	352	0	100	7.21	114	836.8	247	145	153	450	298
28	M	PMethod 4	1	2	Phone	2G	2011 Q2	0	0	Way 16	Way 16	100	4	25	0	72	0	72	0	72	0	72	0	72	0.24	79	31	25	34	44
23	M	PMethod 4	1	2	Phone	LTE	2013 Q2	1	1	Way 6	Way 6	600	7	85.71	3328.36	1241	28.09	294	92.87	1148	0.2	318	0	273	1272.79	799	50	111	143	394
46	F	PMethod 4	1	2	Phone	3G	2014 Q3	0	0	Way 34	Way 34	450	3	150	47.71	315	0	293	1266.49	672	0	293	0	293	922.61	674	226	231	258	377
18	F	PMethod 4	1	2	Phone	3G	2014 Q2	0	0	Way 40	Way 40	560	19	29.47	459.58	515	0	238	72.36	431	0	238	0	238	168.55	559	587	277	600	711
30	F	PMethod 9	1	2	Phone	LTE	2015 Q1	0	0	Way 6	Way 6	200	3	66.67	1487.88	272	0.04	96	11.5	221	0	93	0	93	153.18	260	214	363	431	1714
18	F	PMethod 1	2	2	Phone	3G	2016 Q1	0	0	Way 6	Way 6	560	16	35	4995.22	445	0.26	237	437.59	557	0	232	0	232	322.73	443	75	159	307	475
54	F	PMethod 4	3	2	Phone	2G	2012 Q1	0	0	Way 15	Way 8	100	2	50	0.88	63	0	32	0	33	0	32	0	32	105.5	69	26	5	111	73
28	F	PMethod 2	2	2	Phone	2G	2013 Q1	0	0	Way 13	Way 13	300	9	33.33	856.68	140	0	40	0.42	81	0	40	0	40	76.7	104	342	326	177	1129
54	F	PMethod 4	1	2	Phone	LTE	2015 Q3	0	0	Way 39	Way 6	490	10	49	1648.11	465	0	161	31.36	345	0.04	176	0.92	162	639.62	418	151	50	170	81
40	M	PMethod 9	1	2	Phone	3G	2011 Q1	0	0	Way 16	Way 16	100	1	100	117.82	20	0.02	10	0.55	17	0	9	0	9	202.47	20	280	180	497	295
41	M	PMethod 3	1	2	Phone	3G	2012 Q1	0	0	Way 6	Way 6	2000	16	125	766.47	778	0.65	318	336.57	766	0	316	0	316	912.61	818	450	1781	483	2871
22	M	PMethod 4	2	2	Phone	LTE		0	0	Way 6	Way 6	850	23	36.96	4941.9	1926	0	302	255.71	1849	0	302	0	302	1044.27	1688	185	186	992	767
24	M	PMethod 4	2	2	Phone	3G	2013 Q3	0	0	Way 8	Way 8	600	12	50	3590.31	746	0.04	279	1105.46	1053	0	277	0	277	1088.75	867	591	413	453	306
34	F	PMethod 15	1	2	Phone	3G	2014 Q2	0	0	Way 44	Way 44	400	4	100	707.97	588	0	307	92.3	779	0	307	0	307	265.18	976	149	327	422	1070
60	F	PMethod 4	1	2	Phone	LTE	2016 Q2	0	0	Way 15	Way 40	630	15	42	7130.8	602	0	293	170.77	536	0	293	0	293	621.66	613	761	515	4411	2599
16	M	PMethod 4	1	2	Phone	3G	2015 Q2	0	0	Way 6	Way 6	300	3	100	1599.97	456	0	108	85.05	363	0	108	0	108	323.49	470	23	50	3	29
17	M	PMethod 4	1	2				0	0	Way 38	Way 38	500	5	100	2350.77	508	4.41	256	44.13	491	0	164	0	164	1492.5	528	25	74	17	35
35	M	PMethod 1	1	2	Phone	3G	2014 Q1	0	0	Way 3	Way 3	400	14	28.57	218.03	347	0	173	512.83	335	0	173	0	173	386.3	361	273	319	158	233
32	M	PMethod 3	1	2	Phone	3G	2014 Q2	0	0	Way 12	Way 12	500	8	62.5	2678.78	882	0	339	186.94	826	0	339	0	339	1114.18	833	434	565	379	492
22	M	PMethod 4	2	2				0	0	Way 6	Way 15	160	4	40	552.7	185	0	49	49.01	118	0	49	0	49	188.34	163	221	251	392	757
18	M	PMethod 3	1	2	Phone	3G	2015 Q2	0	0	Way 6	Way 6	210	9	23.33	139.59	225	0	129	6.8	226	0	129	0	129	140.02	231	56	79	119	166
30	F	PMethod 4	1	2	Phone	LTE	2015 Q1	0	0	Way 8	Way 6	300	4	75	524.63	638	0.95	290	49.17	608	0	289	0	289	248.9	678	182	226	1610	1253
25	F	PMethod 4	1	2				0	0	Way 8	Way 8	20	1	20	16.23	45	0	38	20.33	47	0	38	0	38	13.66	41	22	122	184	401
20	M	PMethod 1	1	2	Phone	LTE	2014 Q1	0	0	Way 6	Way 6	400	4	100	3010.34	907	0.08	234	198.07	837	0	228	0	228	1712.56	878	95	123	174	763
50	F	PMethod 1	1	2	Phone	3G	2013 Q2	0	0	Way 6	Way 6	200	2	100	4.58	96	0	50	0.99	96	0	50	0	50	30.35	101	70	143	32	462
18	F	PMethod 1	1	2	Phone	LTE	2015 Q1	0	0	Way 6	Way 1	70	2	35	79.93	130	0.23	116	1.85	124	0	95	0	95	53.27	136	20	31	107	51
17	F	PMethod 3	2	2	Phone	LTE	2014 Q2	0	0	Way 6	Way 6	500	10	50	5815.2	748	0.06	218	18.55	394	0	217	0	217	563.12	757	578	410	1468	765
25	F	PMethod 9	1	2	Phone	LTE	2015 Q1	0	0	Way 53	Way 53	210	16	13.13	3885.27	329	0	160	378.95	410	0	160	0	160	229.06	427	155	110	369	248
18	M	PMethod 4	1	1	Phone	2G	2011 Q3	0	0	Way 2	Way 2	30	1	30	0	0	0	0	0	0	0	0	0	0	0	0	42	48	15	69
40	F	PMethod 4	1	2	Phone	3G	2012 Q1	0	0	Way 8	Way 8	320	5	64	0.43	130	0	128	99.18	292	0	128	0	128	51.17	214	162	163	292	406
62	F	PMethod 3	1	1	Phone	2G	2013 Q2	0	0	Way 15	Way 6	210	5	42	0	0	0	0	0	0	0	0	0	0	0	0	33	85	54	413
28	F	PMethod 3	1	2	Phone	2G	2013 Q2	0	0	Way 2	Way 2	50	2	25	0	2	0	2	0	2	0	2	0	2	0	3	14	41	11	105
41	F	PMethod 3	1	2	Phone	3G	2012 Q2	0	0	Way 12	Way 2	550	11	50	0.11	199	0	198	67.85	552	0	198	0	198	53.7	608	308	238	331	290
20	M	PMethod 4	2	2	Phone	LTE	2016 Q2	0	0	Way 8	Way 8	450	5	90	1578.65	610	0	226	195.26	587	0	226	0	226	933.93	629	353	247	949	536
28	M	PMethod 4	1	2	Phone	3G	2015 Q1	0	0	Way 8	Way 6	620	17	36.47	649.37	796	0	313	685.95	796	0	313	0.06	314	638.53	884	1305	560	2075	928
46	M	PMethod 18	1	2	Phone	3G	2013 Q2	0	0	Way 8	Way 8	350	4	87.5	20.48	390	0	219	595.14	616	0	219	0	219	243.58	688	154	410	111	700
34	F	PMethod 3	1	2	Phone	3G	2014 Q2	0	0	Way 6	Way 6	550	10	55	1106.64	430	0	177	0	177	0	177	0	177	740.13	404	116	131	173	300
35	M	PMethod 8	2	1	Phone	LTE	2014 Q3	0	0	Way 6	Way 6	100	1	100	0	0	0	0	0	0	0	0	0	0	0	0	13	14	6	6
36	F	PMethod 4	1	2	Phone	3G	2015 Q3	0	0	Way 6	Way 6	250	5	50	2356.91	931	0	255	95.64	735	0	255	0	255	1092.31	660	472	180	2150	1143
25	F	PMethod 4	2	2				0	0	Way 2	Way 2	100	2	50	1.45	25	0	17	0.04	25	0	17	0	17	2.43	37	42	128	121	432
35	F	PMethod 4	1	2	Phone	3G	2014 Q2	0	0	Way 1	Way 1	420	5	84	2539.36	875	0	299	115.5	817	0.01	301	0	299	1131.35	575	421	294	1250	1311
38	M	PMethod 2	1	2	Phone	LTE	2014 Q1	0	0	Way 1	Way 1	20	1	20	0	38	0	38	0	38	0	38	0	38	0.01	74	20	31	2	11
27	M	PMethod 4	1	2	Phone	3G	2013 Q2	0	0	Way 32	Way 24	330	8	41.25	1346.29	513	0	277	16.97	482	0	278	0	278	470.8	496	98	85	125	147
25	M	PMethod 2	3	1				0	0	Way 8	Way 8	50	3	16.67	0	0	0	0	0	0	0	0	0	0	0	0	13	144	12	200
35	F	PMethod 4	1	2	Phone	LTE	2015 Q1	0	0	Way 21	Way 1	300	3	100	1.44	258	0	235	399.4	449	0	235	0	235	274.63	335	202	182	784	775
65	F	PMethod 11	1	1	Phone	2G	2011 Q3	0	0	Way 39	Way 39	180	5	36	0	0	0	0	0	0	0	0	0	0	0	0	22	127	22	403
28	M	PMethod 4	2	2	Phone	LTE	2016 Q1	0	0	Way 6	Way 6	500	10	50	2745.33	623	0.42	272	42.52	575	0	267	295.17	345	2285.98	507	641	283	496	181
19	F	PMethod 1	2	2	Phone	3G	2014 Q2	0	0	Way 19	Way 15	350	7	50	1646.36	684	0.23	291	460.19	735	0	290	0	290	340.66	467	147	407	211	1164
52	M	PMethod 3	1	2	Phone	LTE	2014 Q1	0	0	Way 24	Way 26	1500	15	100	12.77	203	23.97	108	6.04	200	0	103	0	103	1457.8	171	138	92	302	129
30	F	PMethod 3	1	2	Phone	3G	2013 Q1	0	0	Way 6	Way 6	400	8	50	1054.54	570	0	237	430.15	570	0	237	0	237	689.24	443	187	271	214	412
31	F	PMethod 9	2	2	Phone	3G	2014 Q2	0	0	Way 1	Way 9	110	2	55	951.4	109	0	58	100.51	158	0	58	0	58	267.62	149	79	172	377	1164
39	F	PMethod 4	2	2	Phone	3G	2016 Q1	0	0	Way 6	Way 6	250	4	62.5	875.73	532	0.01	241	55.71	472	0	240	0	240	474.88	491	72	88	216	329
60	M	PMethod 4	1	2	Phone	LTE	2017 Q1	0	0	Way 12	Way 12	430	5	86	101.23	317	0.82	155	298.01	304	0	152	0	152	626.5	354	51	52	44	33
61	F	PMethod 3	2	2				0	0	Way 8	Way 8	160	4	40	0	1	0	1	0	1	0	1	0	1	0	1	2	14	10	137
47	M	PMethod 3	1	2	Phone	3G	2014 Q2	0	0	Way 12	Way 12	1150	22	52.27	11249.65	888	0	341	460.07	885	0	341	0	341	1469.38	939	804	213	1598	255
21	F	PMethod 3	1	2	Phone	3G	2014 Q2	0	0	Way 5	Way 5	100	2	50	49.53	63	2.26	42	6.98	55	0	32	0	32	16.09	74	94	236	122	383
20	F	PMethod 4	2	2	Phone	LTE	2015 Q1	0	0	Way 1	Way 1	280	8	35	1266.73	461	0	317	3.96	357	0	317	0	317	309.05	431	130	315	603	296
50	F	PMethod 9	1	2	Phone	3G	2015 Q1	0	0	Way 12	Way 12	210	5	42	0.95	273	0	261	145.77	484	0	261	0	261	795.98	505	246	321	1259	2263
15	F	PMethod 4	1	2	Phone	3G	2016 Q1	0	0	Way 13	Way 13	460	7	65.71	2059.98	351	13.05	180	185.33	362	0	175	0	175	501.51	306	109	95	106	272
52	M	PMethod 14	1	2				0	0	Way 3	Way 1	400	4	100	0.42	2	0	1	0.52	2	0	1	0	1	2.07	2	571	74	678	76
40	F	PMethod 5	1	1	Phone	2G	2012 Q3	0	0	Way 17	Way 17	400	4	100	0	0	0	0	0	0	0	0	0	0	0	0	203	133	436	340
27	M	PMethod 1	1	2	Phone	LTE	2014 Q2	0	0	Way 1	Way 1	20	1	20	0	3	0	3	0	3	0	3	0	3	0	3	48	206	44	76
49	M	PMethod 12	1	2	Phone	LTE	2012 Q3	0	0	Way 1	Way 1	300	3	100	7.17	113	0	62	19.74	113	0	62	0	62	100.85	114	34	48	14	37
18	F	PMethod 3	1	2	Phone	LTE	2016 Q1	0	0	Way 10	Way 9	200	2	100	7	200	0	140	18.09	267	0	140	1.1	141	76.34	272	35	61	9	298
40	M	PMethod 1	2	2	Phone	2G	2009 Q3	0	0	Way 6	Way 6	40	2	20	0	9	0	9	0	9	0	9	0	9	0	9	219	205	62	296
37	M	PMethod 4	1	2	Phone	LTE	2016 Q2	0	0	Way 12	Way 12	400	4	100	3276.74	660	0.59	317	109.93	661	64.42	330	0	316	948.51	538	105	80	245	147
45	M	PMethod 2	1	1	Phone	2G	2013 Q1	1	1	Way 6	Way 6	20	1	20	0	0	0	0	0	0	0	0	0	0	0	0	13	90	10	110
15	F	PMethod 4	1	2	Phone	3G	2015 Q1	0	0	Way 6	Way 6	350	4	87.5	433.12	491	0.05	241	0	240	0	240	0	240	1185.43	1808	73	26	5	15
40	F	PMethod 4	2	2	Phone	3G	2012 Q3	0	0	Way 22	Way 22	250	3	83.33	0.91	225	0	171	26.3	218	0	171	0	171	710.17	215	126	37	255	47
39	F	PMethod 1	1	2		2G	2014 Q3	0	0	Way 39	Way 39	320	6	53.33	416.59	226	0	90	32.88	172	0	90	0	90	58.83	236	478	459	2767	1018
33	M	PMethod 1	1	2	Phone	LTE	2013 Q2	0	0	Way 6	Way 6	720	13	55.38	8055.08	653	0.02	253	11.39	486	0	251	0	250	457.96	458	84	96	91	127
21	F	PMethod 3	2	2				0	0	Way 8	Way 6	1030	14	73.57	842.8	90	0	54	1.98	81	0	54	11.18	72	407.1	119	16	39	11	641
44	M	PMethod 3	1	2	Phone	3G	2014 Q3	0	0	Way 28	Way 28	180	5	36	12.61	191	0	102	22.57	198	0	102	0	102	99.12	196	48	462	299	2176
17	M	PMethod 4	1	2	Phone	LTE	2014 Q1	0	0	Way 41	Way 41	410	10	41	515.19	298	0	157	180.51	302	0	157	0	157	233.03	287	57	94	17	75
40	M	PMethod 3	2	2	Phone	2G	2016 Q1	0	0	Way 15	Way 33	400	2	200	0	252	0	251	0	251	0	250	0	250	66.54	327	29	23	189	416
21	F	PMethod 1	1	2	Phone	3G	2015 Q1	0	0	Way 6	Way 6	430	7	61.43	4331.7	755	0.01	327	267.71	740	0	326	0	326	498.64	690	1011	95	3804	214
33	F	PMethod 4	2	2	Phone	3G	2012 Q2	0	0	Way 20	Way 20	230	5	46	2043.26	1202	0.03	234	591.83	1441	0	231	0	232	1295.37	1515	407	238	2365	2052
20	F	PMethod 10	1	2	Phone	LTE	2014 Q2	0	0	Way 22	Way 22	400	4	100	2470.13	217	0	145	188.81	228	0	145	0	145	119.97	416	623	398	728	670
45	F	PMethod 3	1	2	Phone	3G	2014 Q2	0	0	Way 8	Way 16	640	12	53.33	7035.91	634	0	251	581.11	618	0	251	0	251	678.56	569	273	471	242	476
18	M	PMethod 4	1	2	Phone	LTE	2015 Q2	0	0	Way 1	Way 54	150	3	50	806.47	101	0.04	57	22.06	89	0	54	0	54	95.17	101	105	123	50	73
38	F	PMethod 1	1	2	Phone	3G	2015 Q3	0	0	Way 6	Way 9	1490	22	67.73	536.01	629	0.51	234	319.37	581	0	231	0	231	610.94	533	250	590	174	1521
40	M	PMethod 4	1	2	Phone	LTE	2013 Q2	0	0	Way 20	Way 6	400	4	100	1041.43	871	0.11	240	81.87	764	0	239	0	239	999.34	613	940	730	451	206
24	F	PMethod 4	1	2	Phone	LTE	2015 Q3	0	0	Way 1	Way 1	70	2	35	31.1	64	0.01	54	0.71	62	0	53	0	53	17.15	65	21	98	13	350
32	M	PMethod 1	3	2	Phone	LTE	2014 Q3	0	0	Way 12	Way 12	480	10	48	1539.71	770	0.02	275	130.73	784	0	274	0	274	518.55	1000	240	151	749	315
23	M	PMethod 4	2	2				0	0	Way 18	Way 6	100	2	50	136.11	317	0	130	67.4	279	0	130	2.93	132	832.8	273	518	315	2777	2553
13	F	PMethod 4	1	2	Phone	LTE	2015 Q1	0	0	Way 40	Way 40	50	1	50	3.23	14	0	9	0.33	13	0	9	0	9	16.37	13	2	49	8	186
29	M	PMethod 5	1	2	Phone	3G	2014 Q2	0	0	Way 5	Way 39	450	7	64.29	1218.05	434	0	170	174.65	411	0	170	0	170	257.18	421	18	200	7	335
58	M	PMethod 4	1	2	Phone	3G	2015 Q3	0	0	Way 6	Way 6	50	1	50	0	2	0	2	0	2	0	2	0	2	3.66	3	11	151	5	566
23	F	PMethod 3	3	2				0	0	Way 1	Way 1	100	1	100	0.25	31	0	23	1.13	33	0	23	0	23	1.28	26	62	139	71	564
40	F	PMethod 6	1	1	Phone	2G	2013 Q1	0	0	Way 19	Way 19	60	4	15	0	0	0	0	0	0	0	0	0	0	0	0	16	366	7	920
40	M	PMethod 4	1	2	Phone	LTE	2013 Q2	0	0	Way 1	Way 6	400	2	200	886.59	470	0	152	0.72	188	0	152	0	152	349.77	889	89	80	54	61
46	F	PMethod 5	1	2	Phone	3G	2014 Q1	0	0	Way 7	Way 7	120	5	24	49.31	189	0	157	14.63	267	0	157	0	157	17.12	209	5	146	0	879
44	F	PMethod 4	2	2				0	0	Way 1	Way 1	350	7	50	3231.54	160	0	72	53.26	155	0	72	0	72	364.21	126	95	125	142	235
31	M	PMethod 4	2	2				0	0	Way 8	Way 34	310	5	62	2174.33	673	0	255	509.79	573	0	255	0	255	508.38	488	58	45	139	55
25	M	PMethod 4	1	2	Phone	LTE	2015 Q2	0	0	Way 6	Way 33	540	12	45	3038.59	445	0.94	216	126.83	476	0	214	0.01	215	778.28	457	325	187	1184	688
57	M	PMethod 2	1	2	Phone	3G	2011 Q1	0	0	Way 15	Way 15	300	2	150	0	135	0	135	0	135	0	135	0	135	1.14	304	109	85	120	219
44	F	PMethod 15	1	2	Phone	LTE	2014 Q3	0	0	Way 9	Way 9	130	3	43.33	9.51	454	0	216	22.25	433	0	216	0	216	97.25	348	8	64	6	45
30	F	PMethod 1	1	1	Phone	2G	2015 Q1	0	0	Way 38	Way 38	500	11	45.45	0	0	0	0	0	0	0	0	0	0	0	0	93	337	205	3619
28	F	PMethod 1	2	2	Phone	2G	2006 Q2	0	0	Way 15	Way 38	40	2	20	0	48	0	48	7.41	62	0	48	0	48	1.78	65	11	39	7	47
17	F	PMethod 4	1	2	Phone	LTE	2016 Q1	0	0	Way 55	Way 55	610	13	46.92	6428.52	630	0.28	273	1143.96	599	0	253	0	253	904.37	610	633	254	1134	354
38	M	PMethod 4	1	1	Phone	3G	2010 Q3	0	0	Way 1	Way 1	330	11	30	0	0	0	0	0	0	0	0	0	0	0	0	140	59	304	82
37	M	PMethod 2	1	2	Phone	3G	2012 Q3	0	0	Way 6	Way 6	50	1	50	35.78	14	0	9	0	9	0	9	0	9	2.02	14	6	21	1	35
25	M	PMethod 4	2	2	Phone	2G	2013 Q1	0	0	Way 13	Way 13	270	12	22.5	356.31	555	0	218	58.94	409	0	218	0	218	104.51	337	39	74	31	128
25	M	PMethod 4	1	2				0	0	Way 8	Way 8	250	10	25	6.46	68	0	56	0.58	60	0	56	0	56	38.39	95	35	27	116	90
29	M	PMethod 3	1	2	Phone	LTE	2015 Q3	0	0	Way 20	Way 6	470	6	78.33	5158.19	1056	4.19	342	255.89	1032	4.78	450	2.22	351	1325.85	878	1000	1102	1730	1797
15	F	PMethod 3	1	1	Phone	2G	2013 Q1	0	0	Way 8	Way 22	300	4	75	0	0	0	0	0	0	0	0	0	0	0	0	71	15	27	19
46	F	PMethod 10	1	2	Phone	3G	2014 Q2	0	0	Way 6	Way 6	150	3	50	0	29	0	29	0	29	0	29	0	29	0.33	33	191	259	1624	1935
34	F	PMethod 4	3	2				0	0	Way 8	Way 8	270	13	20.77	110.61	158	0	70	108.72	284	0	70	0	70	202.41	220	75	347	88	1837
40	F	PMethod 6	1	2	Phone	2G	2011 Q2	0	0	Way 15	Way 15	80	2	40	0.29	352	0	346	22.76	1324	0	346	0.01	347	24.1	857	6	337	18	429
29	M	PMethod 14	1	1	Phone	2G	2005 Q1	0	0	Way 1	Way 1	200	4	50	0	0	0	0	0	0	0	0	0	0	0	0	247	138	675	703
40	M	PMethod 4	1	2	Phone	LTE	2015 Q1	0	0	Way 12	Way 6	1500	15	100	875.52	985	0	314	157.46	1140	0	313	0	313	679.57	1232	879	669	842	765
20	F	PMethod 4	2	2	Phone	LTE		0	0	Way 17	Way 1	500	17	29.41	3393.86	574	2.12	313	81.94	786	0	312	0	312	452.53	697	163	168	417	263
60	F	PMethod 4	1	2	Phone	LTE	2014 Q2	0	0	Way 8	Way 8	230	3	76.67	305.38	167	0	116	10.26	161	0	116	0	116	41.47	249	35	54	26	151
53	M	PMethod 15	1	2	Phone	3G	2012 Q2	0	0	Way 6	Way 6	250	12	20.83	0.02	48	0	47	4.68	51	0	47	0	47	40.63	95	106	148	98	326
52	M	PMethod 4	2	2	Phone	3G	2013 Q2	0	0	Way 1	Way 1	420	5	84	1022.83	400	0	185	168.97	394	0	185	0	185	411.83	399	416	227	933	257
29	F	PMethod 7	1	2	Phone	3G	2016 Q1	0	0	Way 6	Way 6	600	10	60	5682.31	773	18.24	368	30.28	720	0	343	0	343	713.49	652	411	374	338	338
32	F	PMethod 6	3	2	Phone	3G	2015 Q2	0	0	Way 9	Way 7	380	8	47.5	831.82	361	0	164	37.38	319	0	164	0	164	359.27	246	479	518	958	1489
30	F	PMethod 4	1	2	Phone	LTE	2014 Q2	0	0	Way 6	Way 6	50	1	50	166.33	336	0	305	0	305	0	305	0	305	347.27	422	5	258	7	1879
24	F	PMethod 1	1	2	Phone	3G	2012 Q1	0	0	Way 3	Way 3	440	15	29.33	319.75	225	0	88	0	89	0	88	0	88	53.71	209	681	494	2431	2699
20	M	PMethod 9	1	2	Phone	3G	2014 Q2	0	0	Way 15	Way 15	150	7	21.43	30.37	226	0	131	4.1	251	0	131	0	131	87.99	377	65	134	34	698
50	F	PMethod 9	2	1				0	0	Way 9	Way 9	150	3	50	0	0	0	0	0	0	0	0	0	0	0	0	373	152	481	323
64	M	PMethod 6	1	2	Phone	3G	2014 Q2	0	0	Way 3	Way 3	450	5	90	4.35	289	0	226	2767.27	612	0	226	0	226	844.73	644	481	279	1560	950
36	F	PMethod 8	2	2	Phone	LTE	2014 Q2	0	0	Way 47	Way 47	200	2	100	1590.63	457	1.95	205	211.73	419	0	202	0	202	537.02	463	215	281	420	956
28	M	PMethod 4	2	2				0	0	Way 12	Way 12	390	8	48.75	22.41	20	0	9	0	9	0	9	0	9	91.15	14	786	509	973	534
62	F	PMethod 1	1	2	Phone	3G	2012 Q3	0	0	Way 20	Way 20	30	2	15	0	63	0	63	0	63	0	63	0	63	1.82	82	9	33	2	102
43	F	PMethod 3	1	2	Phone	LTE	2016 Q1	0	0	Way 1	Way 1	100	2	50	392.66	124	0	75	5.9	116	0	75	0	75	34.66	126	45	195	99	563
20	F	PMethod 9	2	2				0	0	Way 38	Way 38	190	5	38	793.08	258	0	94	48.48	277	0	94	0	94	300.47	293	70	133	369	1263
40	F	PMethod 4	2	2	Phone	2G	2012 Q3	0	0	Way 1	Way 10	400	4	100	335.08	135	0.06	82	9.41	124	1.65	97	0	81	114.3	136	321	235	2800	950
40	F	PMethod 10	1	2	Phone	LTE	2015 Q1	0	0	Way 15	Way 14	550	11	50	169.31	596	0	234	99.12	559	0	234	0.03	235	399.62	596	138	184	161	262
63	F	PMethod 6	2	2	Phone	3G	2016 Q1	0	0	Way 15	Way 15	300	10	30	91.43	241	0	102	27.32	250	0	102	0	102	47.31	277	159	428	64	1409
25	F	PMethod 3	2	2				0	0	Way 2	Way 2	50	1	50	142.05	91	0	50	4.99	84	0	50	0	50	17.83	87	3	15	0	7
46	F	PMethod 4	1	2	Phone	2G	2015 Q2	0	0	Way 17	Way 13	520	12	43.33	0	9	0	9	0	9	0	9	0	9	0.6	12	175	142	678	492
20	M	PMethod 4	3	2	Phone	2G	2012 Q1	0	0	Way 3	Way 3	210	7	30	6.08	13	0	9	9.65	16	0	9	0	9	67.66	17	54	77	54	888
27	M	PMethod 6	1	2	Phone	3G	2015 Q1	0	0	Way 8	Way 5	550	13	42.31	4391.03	753	1.66	257	149.1	648	0	253	0	253	573.58	742	175	177	170	318
23	F	PMethod 4	1	2	Phone	LTE	2015 Q1	0	0	Way 56	Way 56	560	12	46.67	2980.2	526	0	329	363.3	641	0	329	0	329	811.33	635	198	69	755	330
56	F	PMethod 1	3	2	Phone	2G	2011 Q3	0	0	Way 1	Way 1	30	2	15	468.32	55	0	17	2.66	49	0	17	0	17	1.05	21	53	30	66	19
31	F	PMethod 4	2	2	Phone	LTE	2016 Q1	0	0	Way 6	Way 6	400	4	100	1093.19	531	0	305	411	640	0	305	0	305	929.6	651	218	206	793	985
34	F	PMethod 4	1	2				0	0	Way 6	Way 6	510	10	51	3707.36	614	1.8	353	130.04	601	0	315	0	315	1203.71	591	792	693	4063	5581
41	F	PMethod 4	1	2	Phone	LTE		0	0	Way 6	Way 6	470	16	29.38	1840.56	491	0.04	346	55.56	729	0	343	0	343	591.83	776	142	279	155	392
26	M	PMethod 4	1	2	Phone	3G	2015 Q2	0	0	Way 8	Way 18	40	2	20	2.87	22	0	13	0.34	23	0	13	0	13	1.52	23	45	258	21	315
53	F	PMethod 1	1	2	Phone	3G	2011 Q2	0	0	Way 8	Way 8	430	7	61.43	0	1	0	1	0	1	0	1	0	1	0.11	2	118	119	1316	1820
50	M	PMethod 6	1	2	Phone	3G	2015 Q1	0	0	Way 6	Way 6	190	5	38	1.25	96	0	51	29.06	181	0	51	0	51	173.36	190	246	197	131	195
48	F	PMethod 11	2	2				0	0	Way 6	Way 6	650	22	29.55	246.62	434	0.01	191	30.62	417	0	190	0	190	108.02	376	136	333	69	656
31	F	PMethod 4	1	2				0	0	Way 6	Way 6	630	14	45	4751.76	254	0	116	63.89	218	0	116	0	116	387.07	255	327	373	2866	4846
60	F	PMethod 4	1	2	Phone	3G	2016 Q3	0	0	Way 6	Way 6	450	5	90	16.03	436	0	256	48.69	539	0	256	0	256	268.19	498	112	44	265	91
34	F	PMethod 4	1	2				0	0	Way 54	Way 1	500	5	100	2413.8	477	0.25	165	140.09	427	0	162	0	162	467.04	297	576	823	1632	4403
40	F	PMethod 4	1	2	Phone	LTE	2014 Q2	0	0	Way 6	Way 6	300	3	100	3328.07	425	0	166	243.88	401	0	166	0	166	1525.62	432	960	822	2706	2139
29	M	PMethod 4	2	2	Phone	LTE	2015 Q3	0	0	Way 6	Way 6	470	6	78.33	1111.68	423	0	224	220.51	443	0	224	0.36	225	759.39	450	474	295	4035	2409
31	F	PMethod 7	1	2	Phone	LTE	2015 Q1	0	0	Way 6	Way 6	100	3	33.33	997.1	167	0	122	0.3	163	0	122	0	122	27.39	250	51	203	3	172
55	F	PMethod 2	1	2	Phone	3G	2011 Q2	0	0	Way 1	Way 1	300	3	100	5.99	7	0	5	0	5	0	5	0	5	4.52	10	662	522	467	443
22	F	PMethod 4	1	2	Phone	3G	2015 Q2	0	0	Way 19	Way 1	220	3	73.33	1083.34	512	0.24	253	4.35	383	0	250	0	250	940.6	478	375	186	480	214
50	F	PMethod 1	1	2	Phone	2G	2012 Q1	0	0	Way 14	Way 15	550	9	61.11	0	3	0	3	0	3	0	3	0	3	0.2	6	793	630	2167	1074
36	M	PMethod 3	1	2	Phone	LTE	2015 Q1	0	0	Way 30	Way 30	410	5	82	3414.15	887	1.97	437	204.91	839	0	339	0	339	1190.71	816	293	283	204	313
52	M	PMethod 4	1	2	Phone	3G	2015 Q1	0	0	Way 6	Way 6	570	19	30	5325.85	704	44.01	325	117.88	612	0	261	0	261	1064.61	620	575	355	664	412
36	F	PMethod 4	3	2				0	0	Way 2	Way 2	200	4	50	1757.69	361	0	145	141	341	0	145	0	145	398.83	319	7	10	61	52
40	M	PMethod 4	2	2	Phone	2G	2011 Q3	0	0	Way 2	Way 2	400	11	36.36	0	6	0	6	0	6	0	6	0	6	0.03	8	646	723	609	974
16	M	PMethod 8	1	2	Phone	3G	2016 Q1	0	0	Way 15	Way 15	510	18	28.33	1825.65	1113	0	276	3766.22	1941	0	276	0	276	451.03	1284	221	105	962	286
18	F	PMethod 3	1	2	Phone	3G	2011 Q3	0	0	Way 1	Way 1	600	9	66.67	88.72	262	0	253	1009.68	1258	0	253	28.38	316	352.33	1311	231	197	505	399
25	F	PMethod 4	1	2	Phone	3G	2015 Q1	0	0	Way 6	Way 1	160	5	32	1192.27	404	0	343	47.92	429	0	343	0	343	128.07	457	100	207	360	1068
44	M	PMethod 1	1	2	Phone	3G	2015 Q3	0	0	Way 54	Way 6	280	6	46.67	4374.99	441	1.27	150	141.39	410	0	148	0	148	288.91	329	130	275	136	397
27	F	PMethod 4	2	1	Phone	2G	2014 Q2	0	0	Way 1	Way 1	260	9	28.89	0	0	0	0	0	0	0	0	0	0	0	0	365	224	793	537
52	F	PMethod 3	1	2	Phone	3G	2012 Q3	0	0	Way 19	Way 19	200	11	18.18	1050.94	151	0	71	0	72	0	71	0	71	21.41	149	41	218	64	1234
57	M	PMethod 3	2	1				0	0	Way 8	Way 8	380	10	38	0	0	0	0	0	0	0	0	0	0	0	0	139	80	61	109
44	M	PMethod 1	2	1				0	0	Way 34	Way 34	20	1	20	0	0	0	0	0	0	0	0	0	0	0	0	21	2	46	18
49	F	PMethod 4	2	2				0	0	Way 22	Way 22	1000	2	500	0	1	0	1	0	1	0	1	0	1	0	1	237	124	3699	161
40	F	PMethod 1	1	2	Phone	3G	2012 Q3	0	0	Way 19	Way 38	540	9	60	636.08	93	5.78	43	4.14	94	0	42	0	42	146.54	103	1	13	0	94
53	F	PMethod 19	1	1	Phone	3G	2015 Q3	0	0	Way 1	Way 6	420	9	46.67	0	0	0	0	0	0	0	0	0	0	0	0	449	649	142	371
45	F	PMethod 4	1	2	Phone	3G	2013 Q2	0	0	Way 8	Way 8	520	11	47.27	26.47	207	0	115	0	115	0	115	0	115	132.13	242	221	227	456	535
30	F	PMethod 1	2	2				0	0	Way 1	Way 6	400	4	100	965.17	500	0	193	33.84	459	0	193	0	193	317.86	509	170	200	278	361
50	F	PMethod 3	1	2	Phone	3G	2012 Q1	0	0	Way 6	Way 6	600	12	50	21.65	87	0	47	22.26	84	0	47	0	47	10.55	106	677	614	7339	4920
35	F	PMethod 4	1	2	Phone	2G	2012 Q2	0	0	Way 13	Way 16	300	3	100	0.2	3	0	2	0	2	0	2	0	2	0.04	19	375	292	946	686
31	M	PMethod 6	1	2	Phone	LTE		0	0	Way 17	Way 15	320	8	40	2.96	193	1.81	156	186.42	364	0	155	0	155	140	394	99	200	114	264
38	M	PMethod 4	3	2	Phone	LTE	2016 Q1	0	0	Way 39	Way 8	220	10	22	22.91	113	0	97	4.12	135	0	97	0	97	177.05	221	109	132	46	100
21	F	PMethod 4	1	2	Phone	3G	2014 Q2	0	0	Way 6	Way 6	470	11	42.73	2168.93	395	0	189	25.64	390	0	189	0	189	418.32	386	208	284	1248	3484
34	F	PMethod 1	2	2	Phone	3G	2014 Q3	0	0	Way 74	Way 16	506.1	6	84.35	4581.55	474	0.59	265	153.27	476	0	258	0	258	626.08	485	563	303	1272	372
22	M	PMethod 4	1	2	Phone	LTE	2016 Q2	0	0	Way 1	Way 8	380	5	76	6354.39	614	7.75	309	181.61	573	0	271	0	271	1115.98	520	425	302	3733	2095
25	F	PMethod 6	1	2	Phone	3G	2015 Q3	0	0	Way 6	Way 6	900	18	50	9068.04	1504	1.38	319	9.68	1199	0	316	0	316	1255.63	1329	395	247	794	779
22	M	PMethod 8	1	2	Phone	LTE	2015 Q3	0	0	Way 13	Way 13	730	8	91.25	11549.74	535	1027.04	354	440.5	531	0	260	0	260	2326.18	645	106	82	127	112
16	M	PMethod 14	1	1	Phone	2G	2012 Q3	0	0	Way 8	Way 8	220	11	20	0	0	0	0	0	0	0	0	0	0	0	0	66	84	24	116
44	M	PMethod 6	1	2	Phone	3G	2014 Q1	0	0	Way 24	Way 24	400	4	100	311.49	400	0	320	112.59	755	0	320	0	320	484.72	1214	737	373	696	363
17	M	PMethod 4	1	2	Phone	LTE	2015 Q2	0	0	Way 1	Way 15	110	5	22	262.21	187	0.24	121	586.03	197	0	116	0	116	248.99	258	29	77	11	136
35	F	PMethod 10	2	2	Phone	2G	2011 Q2	0	0	Way 19	Way 19	200	5	40	51.86	36	0	23	0	23	0	23	0	23	38.55	34	273	155	1331	1402
23	F	PMethod 4	1	2	Phone	LTE	2015 Q1	0	0	Way 6	Way 6	260	5	52	6109.7	668	0.47	283	55.24	623	0	263	0	263	1140.73	724	1208	531	2911	2334
22	M	PMethod 12	1	2	Phone	LTE	2012 Q1	0	0	Way 7	Way 7	30	1	30	0.34	245	0	243	1.94	280	0	243	0	243	16	287	19	122	9	178
30	F	PMethod 4	2	2	Phone	3G	2015 Q3	0	0	Way 8	Way 8	530	19	27.89	22.29	132	0.01	89	1.2	112	0	88	0	88	234.59	263	811	851	1044	597
35	M	PMethod 4	1	2	Phone	LTE	2014 Q3	0	0	Way 1	Way 1	240	6	40	1896.66	381	0	228	3.13	315	0	228	0	228	424.83	425	544	189	926	366
32	M	PMethod 4	2	2				0	0	Way 1	Way 1	330	9	36.67	1654.35	650	0	170	139.58	592	0.01	178	0	170	187.99	667	163	117	1602	874
60	M	PMethod 3	1	2	Phone	2G	2011 Q1	0	0	Way 17	Way 17	520	11	47.27	0	2	0	2	0	2	0	2	0	2	0	2	785	457	2705	2532
56	M	PMethod 10	1	2	Phone	LTE	2015 Q2	0	0	Way 39	Way 39	500	5	100	442.07	525	1.85	331	931.78	516	0	292	0	293	1330.21	550	207	322	167	203
29	F	PMethod 4	2	2	Phone	LTE	2016 Q1	0	0	Way 1	Way 1	350	6	58.33	3057.31	305	104.4	146	84.94	291	0	131	0	131	329.56	296	120	161	144	414
18	M	PMethod 13	3	2	Phone	LTE	2013 Q3	0	0	Way 6	Way 6	100	2	50	2489	270	0	98	1.35	111	0	98	0	98	267.76	346	254	115	1902	231
24	M	PMethod 1	2	2	Phone	LTE	2015 Q1	0	0	Way 1	Way 12	1370	20	68.5	9887.38	725	525.04	339	2105.08	734	0	312	175.01	431	2114.78	836	1115	833	2744	1051
42	F	PMethod 4	3	2				0	0	Way 1	Way 1	180	5	36	0.03	61	0	59	0	59	0	59	0	59	3.3	106	96	64	49	56
35	F	PMethod 4	1	2	Phone	3G	2014 Q2	0	0	Way 6	Way 6	200	2	100	476.02	271	0	174	0.29	195	0	174	0	174	231.38	327	94	261	454	1454
50	M	PMethod 3	1	1	Phone	2G	2011 Q3	0	0	Way 15	Way 15	280	6	46.67	0	0	0	0	0	0	0	0	0	0	0	0	74	169	36	239
28	M	PMethod 4	1	2	Phone	LTE	2014 Q3	0	0	Way 6	Way 1	600	8	75	5722.56	740	1.81	316	116.74	714	0	309	0	309	1167.99	704	57	51	77	91
33	F	PMethod 8	1	2	Phone	3G	2015 Q3	0	0	Way 6	Way 1	200	2	100	2325.41	679	11.1	203	0	195	0	195	0	195	324.73	352	81	43	86	76
20	F	PMethod 4	1	2	Phone	LTE	2015 Q1	0	0	Way 27	Way 6	340	5	68	3530.59	551	0.05	260	184.47	531	0.03	273	19.71	313	911.6	553	415	390	4629	3542
46	M	PMethod 1	1	1	Phone	2G	2012 Q3	0	0	Way 40	Way 40	450	16	28.13	0	0	0	0	0	0	0	0	0	0	0	0	206	189	290	267
40	F	PMethod 4	1	2	Phone	3G	2015 Q2	0	0	Way 15	Way 15	170	5	34	0.26	239	0	221	95.26	372	0	221	0	221	413.91	694	186	182	600	3374
21	F	PMethod 4	1	2				0	0	Way 6	Way 6	400	4	100	4115.57	712	0.01	328	81.93	784	0	327	0	327	700.88	817	83	71	318	136
42	F	PMethod 4	1	2	Phone	3G	2015 Q3	0	0	Way 34	Way 34	400	8	50	2.27	367	0	339	26.94	1019	0	339	0	339	571.11	1568	223	131	339	119
49	F	PMethod 1	1	1	Phone	2G	2009 Q1	0	0	Way 12	Way 12	550	11	50	0	0	0	0	0	0	0	0	0	0	0	0	285	155	1091	637
32	F	PMethod 3	2	2	Phone	2G	2011 Q2	0	0	Way 33	Way 33	90	3	30	78.28	335	0	301	31.32	313	0	301	0	301	86.84	320	61	126	47	589
46	M	PMethod 3	1	2	Phone	3G	2012 Q1	0	0	Way 15	Way 15	270	9	30	27.21	210	0	182	0	182	0	182	0	182	56.67	292	78	37	194	64
40	F	PMethod 3	1	2	Phone	LTE	2015 Q1	0	0	Way 26	Way 26	350	7	50	807.09	285	0.02	124	15.97	229	0	122	0	122	97.37	274	63	405	17	378
39	M	PMethod 4	2	2	Phone	3G	2014 Q2	0	0	Way 24	Way 24	1060	19	55.79	11315.26	858	0.31	330	11.35	642	0	317	0	317	1753.65	878	42	78	146	900
22	M	PMethod 2	2	2	Phone	3G	2012 Q3	0	0	Way 8	Way 41	300	3	100	20.2	157	0	75	97.94	158	0	75	0	75	48.23	212	296	99	2222	258
43	M	PMethod 1	1	2	Phone	LTE	2015 Q2	0	0	Way 33	Way 33	50	1	50	476.07	76	0	49	0	49	0	49	0	49	70.17	83	31	31	36	173
22	M	PMethod 2	2	2	Phone	LTE	2016 Q2	0	0	Way 40	Way 40	70	2	35	56.61	42	0	21	0.88	41	0	21	0	21	12.06	47	34	137	38	354
25	M	PMethod 4	2	2				0	0	Way 38	Way 38	70	4	17.5	56.47	41	0	20	1.99	44	0	20	0	20	18.7	50	3	29	8	27
34	M	PMethod 12	1	2	Phone	LTE	2014 Q1	0	0	Way 1	Way 1	30	2	15	0	56	0	56	17.06	116	0	56	0	56	15.93	106	9	286	0	492
23	F	PMethod 1	1	2	Phone	3G	2015 Q1	0	0	Way 6	Way 1	510	12	42.5	8024.35	524	0	290	112.02	565	0	290	0	290	645.95	485	109	160	175	430
22	M	PMethod 4	1	2				0	0	Way 7	Way 7	690	15	46	6814.55	620	0	282	60.23	593	0	282	0	282	968.26	593	555	285	774	117
53	F	PMethod 2	1	1	Phone	2G	2014 Q1	0	0	Way 15	Way 15	230	3	76.67	0	0	0	0	0	0	0	0	0	0	0	0	65	141	113	612
27	F	PMethod 4	1	2	Phone	LTE	2016 Q2	0	0	Way 26	Way 26	120	4	30	3.03	201	0	179	3.55	234	0	179	0	179	58.89	276	54	126	48	455
38	M	PMethod 6	1	2	Phone	LTE	2015 Q3	0	0	Way 15	Way 15	200	4	50	0.04	154	0	152	269.05	376	0	152	0	152	156.39	506	26	211	47	361
34	M	PMethod 4	1	2	Phone	3G	2012 Q3	0	0	Way 6	Way 6	550	11	50	4760.65	399	0	157	5.7	185	0	157	0	157	361.17	393	465	362	495	429
33	F	PMethod 4	2	2		2G	2015 Q2	0	0	Way 13	Way 13	610	13	46.92	542.96	263	0	121	1.06	202	0	121	0	121	434.14	222	333	66	1321	85
43	M	PMethod 4	1	2		3G	2014 Q3	0	0	Way 6	Way 6	600	12	50	3720.83	844	0	296	36.49	750	0	296	0	296	945.86	798	757	264	967	345
34	M	PMethod 4	2	2				0	0	Way 1	Way 6	500	5	100	452.75	505	0.01	321	548.51	1310	0	320	0	320	537.45	1202	763	548	1146	674
33	M	PMethod 4	1	2	Phone	LTE	2015 Q1	0	0	Way 9	Way 6	600	6	100	6391.13	851	0.44	279	957.9	737	0	277	0	277	3297.93	886	888	453	947	459
43	M	PMethod 4	1	2	Phone	LTE	2015 Q2	0	0	Way 6	Way 6	590	13	45.38	2183.46	614	0.08	295	108.46	620	0	293	0	293	906.21	547	379	270	844	579
32	F	PMethod 4	1	2	Phone	3G	2015 Q3	0	0	Way 12	Way 13	500	5	100	178.93	115	0	37	0	37	0	37	0	37	1498.99	54	1087	1236	1736	1705
31	M	PMethod 4	1	2	Phone	3G	2015 Q2	0	0	Way 6	Way 6	550	11	50	5.57	536	0	346	292.61	1570	0.5	370	0	346	632.92	2640	268	275	1028	1056
27	F	PMethod 3	1	2	Phone	3G	2014 Q2	0	0	Way 22	Way 22	400	4	100	4295.34	852	0	263	3.33	315	0	263	0	263	727.72	777	114	26	495	112
17	M	PMethod 2	1	2	Phone	3G	2012 Q2	0	0	Way 1	Way 1	20	1	20	1.2	14	0	9	0.91	18	0	9	0	9	1.69	14	11	102	2	710
34	F	PMethod 4	1	2	Phone	3G	2015 Q1	0	0	Way 18	Way 40	400	4	100	2772.51	646	11.4	410	288.82	632	0	300	0	300	747.87	649	661	192	3885	1056
28	M	PMethod 4	2	2				0	0	Way 18	Way 18	100	2	50	51.11	229	0	120	428.19	298	0	121	0	120	419.29	290	116	71	258	301
56	F	PMethod 1	1	2	Phone	LTE	2014 Q2	0	0	Way 1	Way 1	150	2	75	1400.47	190	0.94	129	0.75	149	0	126	0	126	91.88	221	24	23	11	125
29	F	PMethod 4	1	2	Mobile Phone	2G		0	0	Way 13	Way 13	550	10	55	2290.66	480	1.13	344	2185.1	658	0	342	0	342	884.4	839	481	786	2110	3965
34	F	PMethod 6	2	2	Phone	LTE	2016 Q1	0	0	Way 10	Way 10	1260	23	54.78	19476.58	823	0.01	347	697.33	844	7.61	459	0	346	1503.08	809	658	601	3199	4422
27	F	PMethod 3	1	2	Phone	LTE	2015 Q2	0	0	Way 27	Way 24	100	3	33.33	10.26	33	0	18	17.55	32	0.01	23	0	18	8.25	36	20	70	8	378
37	M	PMethod 1	1	2	Phone	LTE	2014 Q2	0	0	Way 26	Way 6	600	3	200	4383.28	547	1.84	282	5.67	357	3.36	280	0	279	949.15	629	383	281	5606	3855
37	M	PMethod 9	1	2	Phone	3G	2015 Q2	0	0	Way 6	Way 6	300	3	100	1233.62	475	0	193	100.11	428	0	193	0	193	395.91	448	445	357	592	496
41	M	PMethod 10	1	2	Phone	LTE	2015 Q1	0	0	Way 6	Way 36	730	8	91.25	5275.64	693	0.63	328	586.47	842	0	327	0.85	337	2862.66	841	969	765	2064	1532
30	M	PMethod 14	2	2	Phone	3G	2011 Q3	0	0	Way 1	Way 1	350	7	50	1275.76	480	0.69	221	44.98	456	0	203	0	203	566.95	390	485	276	640	461
41	F	PMethod 4	1	2	Phone	LTE	2016 Q2	0	0	Way 12	Way 12	2150	21	102.38	3342.7	705	243.8	396	39.54	644	0.28	356	0	348	5765.79	917	47	139	58	381
53	F	PMethod 4	1	2	Phone	3G	2015 Q3	0	0	Way 38	Way 38	650	5	130	68.61	336	0	144	138.42	326	0	144	0	144	334.19	389	124	122	305	344
45	F	PMethod 4	1	2	Phone	LTE	2012 Q3	0	0	Way 4	Way 4	450	3	150	380.7	121	12.71	70	7.65	116	0	63	0	63	158.33	122	104	95	53	91
32	M	PMethod 4	2	1				0	0	Way 15	Way 5	310	7	44.29	0	0	0	0	0	0	0	0	0	0	0	0	34	59	31	288
40	M	PMethod 11	2	1	Phone	2G	2014 Q2	0	0	Way 20	Way 20	50	1	50	0	0	0	0	0	0	0	0	0	0	0	0	14	59	3	55
59	F	PMethod 12	1	2	Phone	2G	2010 Q3	0	0	Way 19	Way 19	50	3	16.67	0	11	0	11	0	11	0	11	0	11	0	12	12	79	2	1462
42	M	PMethod 11	1	2	Phone	LTE	2014 Q2	0	0	Way 9	Way 6	120	6	20	0	119	0	119	158.43	247	0	119	0	119	11.48	252	23	101	5	88
23	F	PMethod 3	1	2	Phone	3G	2014 Q1	0	0	Way 2	Way 2	100	4	25	6.31	133	0	108	3.63	129	0	108	0	108	16.19	133	238	332	1034	2053
34	F	PMethod 4	1	2	Phone	LTE	2016 Q2	0	0	Way 6	Way 6	320	7	45.71	2630.16	192	8.31	104	43.9	182	0	86	0	86	230.79	167	173	215	842	406
40	M	PMethod 1	3	2	Phone	3G	2012 Q3	0	0	Way 3	Way 38	450	9	50	177.5	485	0.57	274	1178.66	680	0	245	0	245	315.98	678	356	250	469	231
40	M	PMethod 4	1	2	Phone	3G	2016 Q1	0	0	Way 8	Way 15	300	8	37.5	2.38	159	0	89	41.94	175	0	89	0	89	228.58	230	78	515	35	310
40	F	PMethod 3	1	1	Phone	3G	2010 Q3	0	0	Way 20	Way 38	130	3	43.33	0	0	0	0	0	0	0	0	0	0	0	0	5	24	2	43
37	M	PMethod 11	1	2	Phone	3G	2012 Q3	0	0	Way 6	Way 6	350	13	26.92	6.91	189	0	100	12.9	233	0	103	0	100	76.68	253	59	219	12	210
28	M	PMethod 4	2	2	Phone	3G	2014 Q1	0	0	Way 20	Way 6	330	12	27.5	253.08	212	0	147	1046.72	299	0	147	0	147	183.99	277	303	149	986	299
25	F	PMethod 5	1	2	Phone	LTE	2013 Q3	0	0	Way 15	Way 3	370	13	28.46	690.58	524	0	298	340.4	685	0	298	0	298	378.54	686	165	157	570	461
42	F	PMethod 4	1	2	Phone	LTE	2015 Q3	0	0	Way 1	Way 6	680	14	48.57	7593.83	415	0	200	8.65	348	0	200	0	200	528.05	406	335	564	722	1930
50	M	PMethod 2	1	2	Phone	2G	2015 Q2	0	0	Way 6	Way 6	470	11	42.73	0	13	0	13	0	13	0	13	0	13	0	13	258	482	106	478
56	F	PMethod 4	1	2	Phone	LTE	2015 Q2	0	0	Way 13	Way 13	100	2	50	2.71	106	0	91	0.08	102	0	91	0	91	8.06	122	45	65	130	135
25	M	PMethod 4	1	2	Tablet	LTE	2015 Q2	0	0	Way 15	Way 15	760	10	76	5888	536	1.39	257	450.11	546	0	255	0	255	719.78	505	684	1324	757	1396
50	M	PMethod 4	2	2	Phone	2G		0	0	Way 1	Way 1	670	21	31.9	0	21	0	21	0	21	0	21	0	21	0.26	24	350	235	336	277
29	M	PMethod 4	1	2	Phone	3G	2014 Q2	0	0	Way 6	Way 6	530	17	31.18	469.96	706	0	326	13.58	784	0	326	0	326	278.43	828	460	348	1258	1128
25	F	PMethod 4	1	2	Phone	3G	2013 Q2	0	0	Way 6	Way 6	250	5	50	2231.38	211	0	100	25.79	202	0	100	0	100	395.2	210	369	336	337	564
51	M	PMethod 3	1	1	Phone	2G	2011 Q2	0	0	Way 12	Way 12	420	5	84	0	0	0	0	0	0	0	0	0	0	0	0	274	335	139	232
32	M	PMethod 5	2	2	Phone	3G	2012 Q3	0	0	Way 13	Way 1	300	6	50	1446.9	219	0.01	108	128.73	211	0	107	0	107	301.14	214	90	124	77	139
20	F	PMethod 1	1	2	Phone	3G	2015 Q2	0	0	Way 38	Way 6	180	4	45	385.4	453	1.04	226	137.25	448	0	191	0.14	192	97.44	318	4	61	28	626
19	F	PMethod 13	1	2	Phone	LTE	2013 Q2	0	0	Way 6	Way 6	100	2	50	3229.47	205	8.46	107	3.11	130	0	104	0	104	334.47	235	155	166	87	116
41	M	PMethod 5	2	2	Phone	LTE	2013 Q3	0	0	Way 3	Way 3	520	11	47.27	484.01	331	0.34	246	126.7	470	0	245	0	245	684.62	505	199	333	426	588
23	F	PMethod 3	1	2	Phone	3G	2015 Q1	0	0	Way 3	Way 6	600	3	200	1908.29	732	0	319	143.45	700	0	319	0	319	286.94	712	66	90	117	72
43	M	PMethod 3	1	2	Phone	3G	2015 Q1	0	0	Way 20	Way 25	350	10	35	246.45	514	0	247	41.46	584	0	247	0	247	272.36	544	346	430	823	1087
25	F	PMethod 3	2	2	Phone	LTE	2014 Q1	0	0	Way 6	Way 6	640	14	45.71	2526.07	813	7.42	313	155.58	737	0	286	0	286	351.48	666	435	350	556	681
31	F	PMethod 4	1	2	Phone	3G	2015 Q2	0	0	Way 24	Way 24	890	17	52.35	7694.67	688	0.51	329	350.54	718	0	328	0	328	1179.1	605	600	276	3885	1736
27	F	PMethod 3	1	2	Phone	3G	2012 Q3	0	0	Way 49	Way 49	240	7	34.29	249.02	429	0	107	100.01	406	0	107	0	107	34.05	293	40	369	58	2914
19	F	PMethod 10	3	1	Phone	2G	2014 Q2	0	0	Way 6	Way 6	60	3	20	0	0	0	0	0	0	0	0	0	0	0	0	63	236	7	972
43	F	PMethod 3	1	2	Phone	3G	2013 Q2	0	0	Way 6	Way 6	720	15	48	2428.53	829	0	319	45.51	780	0	319	0	319	689.93	2777	309	151	1365	701
25	F	PMethod 4	1	2	Phone	LTE	2015 Q3	0	0	Way 6	Way 6	400	3	133.33	1076.48	671	0.75	281	312.58	646	0	278	0	278	1024.23	684	227	216	280	386
25	M	PMethod 1	1	2	Phone	LTE	2015 Q1	0	0	Way 6	Way 6	430	9	47.78	5908.47	757	0.01	314	8.87	545	0	313	0	313	693.98	670	241	262	430	368
26	M	PMethod 3	1	2	Phone	LTE	2015 Q1	0	0	Way 12	Way 6	780	9	86.67	9086.76	809	4.13	270	149.52	730	0	261	0	261	1446.9	725	74	110	122	496
35	M	PMethod 5	1	2	Phone	3G	2013 Q1	0	0	Way 12	Way 12	300	8	37.5	0	269	0	269	207.84	630	0	269	0	269	114.72	564	177	362	207	636
28	F	PMethod 4	1	2	Phone	LTE	2016 Q1	0	0	Way 18	Way 12	200	3	66.67	1118.88	295	0.34	141	115.26	293	0	143	0	140	497.54	269	101	74	89	125
32	M	PMethod 3	1	2	Phone	3G	2015 Q2	0	0	Way 19	Way 19	260	20	13	15.99	616	0	289	92.05	691	0	289	0	289	72.23	505	4	9	1	4
30	F	PMethod 4	1	2	Phone	LTE	2014 Q2	0	0	Way 6	Way 6	700	6	116.67	4804.84	771	0	346	608.86	751	0.72	359	0	346	2446.94	1128	527	342	573	498
57	M	PMethod 4	1	2				0	0	Way 34	Way 33	400	4	100	0	5	0	5	0	5	0	5	0	5	0	5	78	76	180	168
42	F	PMethod 1	1	1	Phone	3G	2012 Q1	0	0	Way 33	Way 6	400	8	50	0	0	0	0	0	0	0	0	0	0	0	0	141	356	228	819
28	F	PMethod 3	1	2	Phone	3G	2013 Q3	0	0	Way 13	Way 6	280	6	46.67	73.27	489	0	202	24.75	551	0	202	0	202	116.44	735	107	162	171	1103
20	F	PMethod 4	1	2	Phone	LTE	2016 Q2	0	0	Way 1	Way 1	770	18	42.78	2290.3	619	2.99	326	164.49	648	0	309	0	309	741.88	649	364	189	3494	1426
24	M	PMethod 1	1	2	Phone	3G	2015 Q3	0	0	Way 6	Way 6	600	12	50	5070.21	731	12.05	388	65.93	655	0	324	5.82	337	1036.4	1673	124	83	810	574
48	M	PMethod 4	2	2	Phone	3G	2013 Q2	0	0	Way 62	Way 43	400	6	66.67	1978.72	350	0.68	190	208.19	311	0	134	0	134	407.81	287	234	193	584	519
55	M	PMethod 4	2	2	Phone	LTE	2014 Q2	0	0	Way 6	Way 6	400	2	200	3994.73	188	0.12	96	47.1	180	0.01	96	0	92	590.83	195	163	226	190	246
47	M	PMethod 3	1	1	Phone	2G	2010 Q1	0	0	Way 20	Way 20	10	1	10	0	0	0	0	0	0	0	0	0	0	0	0	7	27	1	129
20	F	PMethod 4	1	2	Phone	LTE	2015 Q2	0	0	Way 13	Way 21	250	5	50	417.5	223	0	88	27.87	230	0	88	0	88	156.4	278	14	86	3	792
52	M	PMethod 8	2	2	Phone	3G	2013 Q3	0	0	Way 54	Way 54	200	2	100	2016.57	734	0	336	2309.11	775	0	336	0	338	1098.23	874	382	427	463	624
21	F	PMethod 4	1	2	Phone	3G	2015 Q2	0	0	Way 6	Way 6	310	7	44.29	20.68	80	0	36	13.51	69	0	36	0	36	20.59	84	108	231	604	2473
32	F	PMethod 3	1	2	Phone	3G	2015 Q3	0	0	Way 15	Way 40	80	2	40	0	3	0	3	0	3	0	3	0	3	0	3	39	94	17	34
35	M	PMethod 15	1	1	Phone	3G	2012 Q3	0	0	Way 38	Way 38	10	1	10	0	0	0	0	0	0	0	0	0	0	0	0	1	141	0	87
17	M	PMethod 4	2	2	Phone	LTE	2015 Q1	0	0	Way 49	Way 49	800	19	42.11	3473.77	723	0	299	589.12	697	0	299	0	299	664.29	873	97	69	58	17
40	M	PMethod 12	2	2				0	0	Way 3	Way 3	100	1	100	0	4	0	4	0	4	0	4	0	4	0.06	6	40	72	32	119
25	M	PMethod 4	2	2	Phone	2G	2012 Q1	0	0	Way 33	Way 33	290	10	29	72.33	57	0	29	2.87	56	0	29	0	29	44.3	60	255	233	631	653
36	M	PMethod 4	1	2	Mobile Phone	2G		0	0	Way 1	Way 6	400	4	100	1.05	316	0	314	1119.67	644	0.14	316	0.27	317	452.95	697	214	280	587	534
46	M	PMethod 8	1	2	Phone	LTE	2015 Q1	0	0	Way 6	Way 6	250	4	62.5	1253.68	201	0	106	28.42	194	0	106	0	106	432.06	206	88	182	134	119
24	M	PMethod 4	1	2	Phone	LTE	2015 Q1	0	0	Way 6	Way 6	450	7	64.29	94.24	136	1.58	92	5.68	134	0	66	0.17	67	95.77	140	50	103	36	41
33	M	PMethod 4	1	2	Phone	3G	2015 Q1	0	0	Way 18	Way 1	400	4	100	1024.82	583	2.42	269	176.19	526	0	245	0	245	572.28	546	353	349	682	560
22	F	PMethod 16	1	1	Phone	2G	2013 Q1	0	0	Way 15	Way 1	100	3	33.33	0	0	0	0	0	0	0	0	0	0	0	0	16	46	8	52
58	M	PMethod 16	2	2	Phone	3G	2012 Q3	0	0	Way 19	Way 12	420	5	84	0	5	0	5	1.32	8	0	5	0	5	5.64	11	975	274	1950	403
40	M	PMethod 1	1	2	Phone	3G	2015 Q2	0	0	Way 34	Way 34	400	4	100	3975.61	735	1.12	308	305.99	738	0	304	0	304	676.88	738	293	298	636	517
50	M	PMethod 4	1	2	Phone	3G	2015 Q3	0	0	Way 12	Way 12	400	4	100	300.19	870	0	295	202.94	773	0	295	0	295	591.09	865	256	119	309	149
30	M	PMethod 14	1	1	Phone	2G	2012 Q1	0	0	Way 8	Way 8	550	11	50	0	0	0	0	0	0	0	0	0	0	0	0	595	374	662	424
53	M	PMethod 4	1	1				0	0	Way 13	Way 39	380	16	23.75	0	0	0	0	0	0	0	0	0	0	0	0	66	44	11	36
23	M	PMethod 4	1	2	Phone	LTE	2015 Q3	0	0	Way 24	Way 24	550	11	50	4374.8	841	0.03	289	115.18	779	0	287	0.18	288	490.64	866	116	123	80	120
23	F	PMethod 3	1	2	Phone	3G	2013 Q2	0	0	Way 14	Way 5	500	5	100	23.08	738	0	332	156.16	840	0	332	0	332	330.05	617	440	371	1091	966
27	M	PMethod 3	1	2	Phone	3G	2013 Q2	0	0	Way 6	Way 6	340	5	68	793.32	424	0.04	220	1064.36	492	0	219	0.35	222	698.61	487	206	339	185	300
45	F	PMethod 10	1	2	Phone	3G	2014 Q1	0	0	Way 8	Way 22	420	5	84	10.89	463	0	239	282.49	613	0	239	0	239	164.68	612	40	518	5	1111
40	M	PMethod 1	1	2				0	0	Way 20	Way 2	760	23	33.04	9295.69	810	1.84	347	106.82	778	0	345	0	345	1489.48	732	516	181	804	455
40	M	PMethod 20	1	2	Phone	LTE	2013 Q2	0	0	Way 62	Way 6	400	8	50	1233.36	464	0.22	220	1255.01	470	0	219	0	219	649.04	428	380	305	209	214
19	F	PMethod 1	2	2				0	0	Way 12	Way 15	150	6	25	120.67	447	0	164	31.46	408	0	164	0	164	45.17	228	87	55	181	420
16	F	PMethod 4	1	2	Phone	LTE	2014 Q1	0	0	Way 6	Way 6	270	6	45	2826.41	390	64.61	343	4.29	398	0	329	0	329	466.75	393	29	127	24	161
16	F	PMethod 4	1	2	Phone	3G	2014 Q3	0	0	Way 12	Way 1	400	5	80	163.79	739	8.84	460	328.05	705	0	291	0	291	445.31	795	429	327	4893	4257
25	M	PMethod 4	1	2	Phone	LTE	2016 Q1	0	0	Way 26	Way 26	600	6	100	5959.91	417	0	181	513.39	415	0	181	0	181	700.12	383	124	67	351	107
38	M	PMethod 4	1	2	Phone	3G	2014 Q1	0	0	Way 6	Way 6	500	8	62.5	1943.61	837	0	347	0.01	348	0	347	0.02	348	391.18	820	658	212	2813	440
44	M	PMethod 6	1	2	Phone	3G	2015 Q3	0	0	Way 24	Way 24	150	3	50	1.8	117	0	57	1.05	115	0	57	0	57	47.24	137	9	13	67	36
34	F	PMethod 3	1	2	Phone	LTE	2016 Q2	0	0	Way 1	Way 1	170	7	24.29	61.45	124	0.01	62	1.17	116	0	61	0	61	27.18	115	28	84	32	217
23	F	PMethod 10	1	2	Phone	2G	2011 Q2	0	0	Way 34	Way 8	310	10	31	167.78	726	0	344	239.12	718	0	344	0	344	81.89	699	118	301	345	1178
20	F	PMethod 4	1	2	Phone	3G	2015 Q2	0	0	Way 8	Way 8	420	10	42	1268.61	650	0	183	114.57	521	0	183	0	183	534.48	587	374	289	201	256
40	M	PMethod 4	1	2	Phone	3G	2015 Q2	0	0	Way 19	Way 19	250	3	83.33	482.42	526	0	285	14.7	523	0	285	0	285	257.91	839	76	162	77	195
39	F	PMethod 2	1	1	Phone	2G	2013 Q2	0	0	Way 9	Way 9	210	7	30	0	0	0	0	0	0	0	0	0	0	0	0	84	114	131	163
28	M	PMethod 15	2	2	Phone	LTE	2015 Q2	0	0	Way 10	Way 10	790	19	41.58	2332.28	859	1.54	344	631.43	845	3.18	423	0	341	629.39	828	739	319	2179	620
40	F	PMethod 4	1	2	Phone	3G	2014 Q2	0	0	Way 19	Way 12	400	3	133.33	649.53	160	0	81	40.79	153	0	81	0	81	364.7	159	142	157	320	452
32	F	PMethod 1	2	2	Phone	LTE	2016 Q1	0	0	Way 6	Way 13	310	10	31	1102.26	115	0	56	4.85	111	0	56	0	56	47.42	96	113	690	80	1942
61	M	PMethod 10	2	1				0	0	Way 6	Way 6	50	1	50	0	0	0	0	0	0	0	0	0	0	0	0	3	5	12	33
44	M	PMethod 4	1	2	Phone	LTE	2015 Q3	0	0	Way 9	Way 9	280	6	46.67	3132.19	362	0	154	54.93	309	0	154	0	154	802.84	331	309	393	641	973
23	F	PMethod 1	1	2	Phone	3G	2013 Q3	0	0	Way 1	Way 1	190	9	21.11	0.54	3	0	1	0	1	0	1	0	1	0.3	3	1157	33	3569	86
35	F	PMethod 4	1	2	Phone	2G	2015 Q2	0	0	Way 6	Way 6	200	8	25	0	4	0	4	0	4	0	4	0	4	0	5	137	91	403	146
45	F	PMethod 3	2	2	Phone	2G	2010 Q1	0	0	Way 13	Way 13	530	15	35.33	0	1	0	1	0	1	0	1	0	1	0	1	163	212	89	325
48	F	PMethod 3	1	2	Phone	3G	2014 Q2	0	0	Way 3	Way 3	300	3	100	400.05	127	0	42	0.32	86	0	42	0	42	167.64	128	164	211	343	244
35	F	PMethod 3	1	2	Phone	LTE	2015 Q3	0	0	Way 6	Way 6	400	4	100	1527.81	190	0	94	3.82	178	0	94	0	94	268.88	189	135	199	50	67
20	F	PMethod 7	1	2	Phone	LTE	2013 Q2	0	0	Way 9	Way 6	650	8	81.25	8490.11	694	0	291	13.48	508	0	290	0	290	500.61	624	96	195	39	329
20	F	PMethod 4	1	2	Phone	LTE		0	0	Way 6	Way 6	350	4	87.5	319.17	187	107.35	99	3.16	167	0	93	0	92	299.57	187	40	95	41	120
23	F	PMethod 2	1	2	Phone	3G	2013 Q2	0	0	Way 56	Way 56	250	5	50	1.5	80	0.03	70	43.06	192	0	68	0	68	19.06	213	30	110	27	177
44	F	PMethod 8	1	2	Phone	LTE	2016 Q1	0	0	Way 1	Way 1	300	3	100	3740.59	398	0.94	274	999.56	542	0	270	0	270	1194.95	386	458	369	721	935
43	M	PMethod 13	1	2	Phone	3G	2012 Q1	0	0	Way 57	Way 57	50	1	50	563.27	479	0	262	31.26	458	0	261	0	261	145.13	476	119	44	307	25
32	M	PMethod 3	1	2	Phone	3G	2012 Q3	0	0	Way 6	Way 6	370	8	46.25	2245.58	644	0	335	224.52	652	0.18	336	0	335	733.79	580	186	171	1120	545
47	M	PMethod 4	1	2	Phone	3G	2015 Q3	0	0	Way 20	Way 20	250	11	22.73	168.97	359	0	111	186.58	378	0	111	0	111	175.82	332	45	148	86	160
31	F	PMethod 8	1	2	Phone	3G	2015 Q2	0	0	Way 1	Way 1	320	9	35.56	6435.73	542	4.42	240	67.84	531	0	229	0	229	958.93	499	135	103	539	356
29	F	PMethod 4	1	1	Phone	2G	2013 Q1	0	0	Way 20	Way 20	270	11	24.55	0	0	0	0	0	0	0	0	0	0	0	0	138	168	388	1001
26	M	PMethod 4	1	2	Phone	3G	2014 Q2	0	0	Way 6	Way 6	570	12	47.5	3805.36	705	0	322	542.6	725	0	322	0	322	813.59	666	371	205	3339	1188
32	M	PMethod 4	2	2				0	0	Way 34	Way 34	340	7	48.57	0	3	0	3	0	3	0	3	0	3	0	3	30	13	63	69
64	M	PMethod 4	2	2	Phone	2G	2015 Q2	0	0	Way 1	Way 6	370	7	52.86	0.8	263	0	208	478.2	458	0	208	0	208	181.87	387	394	317	397	394
32	M	PMethod 4	1	2	Phone	2G	2012 Q1	0	0	Way 13	Way 13	550	11	50	117.07	85	0.01	33	0	34	0	32	0	32	798.49	84	357	84	705	253
25	M	PMethod 4	2	2				0	0	Way 19	Way 19	230	13	17.69	475.97	407	0	163	258.98	398	0.02	173	0	163	1167.61	416	52	46	122	136
49	F	PMethod 4	2	2				0	0	Way 6	Way 6	400	4	100	2739.96	382	0	230	131.15	377	0	230	0	230	1330.62	477	708	678	1030	3063
47	M	PMethod 4	2	1				0	0	Way 6	Way 6	460	11	41.82	0	0	0	0	0	0	0	0	0	0	0	0	1780	276	4249	297
43	M	PMethod 3	2	2	Phone	3G	2015 Q3	0	0	Way 3	Way 15	680	21	32.38	0	83	0	82	0	82	0	82	0	82	0.15	220	301	251	358	362
20	F	PMethod 4	1	2	Phone	LTE	2016 Q1	0	0	Way 8	Way 8	810	23	35.22	9400.77	965	0.51	386	326.89	909	0	343	0	343	759.43	975	123	190	78	127
23	M	PMethod 4	1	2	Phone	LTE	2016 Q2	0	0	Way 20	Way 20	630	28	22.5	1587.25	397	0.49	244	1645.47	465	0	243	0	243	386.22	372	84	77	57	73
45	F	PMethod 3	1	2	Phone	LTE		0	0	Way 12	Way 10	300	3	100	24.79	318	0	133	241.32	322	0.02	141	0	133	323.22	344	35	110	84	472
30	F	PMethod 1	1	2	Phone	3G	2014 Q2	0	0	Way 7	Way 7	300	3	100	829.1	829	0	242	12.96	573	0	242	0	242	176.33	627	55	109	47	125
27	M	PMethod 3	1	2	Phone	3G	2013 Q3	0	0	Way 6	Way 6	400	8	50	5084.14	788	0	225	94.42	709	0	225	0	225	398.29	731	161	161	476	881
35	M	PMethod 1	3	2	Phone	3G	2015 Q2	0	0	Way 4	Way 4	200	2	100	2097.24	418	11.84	265	52.27	376	0	221	0	221	246.19	419	165	392	158	305
28	M	PMethod 4	1	2	Phone	LTE	2015 Q1	0	0	Way 6	Way 6	400	4	100	2553.16	501	45.66	302	325.35	429	0	261	0.12	262	1040.7	507	87	130	31	90
23	M	PMethod 4	2	2	Phone	LTE	2015 Q1	0	0	Way 18	Way 18	350	9	38.89	1085.07	886	0	309	847.56	911	0	309	0	310	352.23	804	1319	625	1678	1889
46	F	PMethod 4	1	2	Phone	3G	2013 Q3	0	0	Way 33	Way 33	560	12	46.67	113.98	521	0	314	950.47	747	0	313	0	313	528.22	713	480	398	411	293
27	F	PMethod 3	2	2	Phone	3G	2015 Q2	0	0	Way 48	Way 5	580	12	48.33	550.97	350	0	171	320.54	461	0	171	0	171	154.93	448	151	86	298	246
17	M	PMethod 1	1	2	Phone	LTE	2015 Q1	0	0	Way 6	Way 6	400	4	100	1719.3	290	0.01	150	4.5	274	0	149	0	149	210.31	231	28	40	13	23
38	M	PMethod 6	1	2	Phone	LTE	2017 Q1	0	0	Way 2	Way 2	650	7	92.86	2749.21	876	0.21	350	1066.57	838	0	349	0	348	1554.75	976	220	261	1105	470
19	M	PMethod 3	1	2	Phone	LTE	2015 Q3	0	0	Way 12	Way 12	520	11	47.27	1861.83	353	1.37	197	385.7	352	0.23	164	1.1	157	727.73	342	270	188	468	920
25	F	PMethod 4	1	2	Phone	3G	2013 Q3	0	0	Way 15	Way 15	10	1	10	1.3	186	0.16	181	0.1	184	0	180	0	180	1.85	196	20	74	1	612
24	F	PMethod 1	1	2	Phone	LTE	2012 Q3	0	0	Way 18	Way 1	600	11	54.55	694.2	468	0	223	148.71	505	0	223	0	223	323.87	363	60	377	304	3110
40	F	PMethod 1	1	2	Phone	3G	2014 Q2	0	0	Way 20	Way 20	100	2	50	418.71	43	0	17	3.39	38	0	17	0	17	99.22	44	97	319	111	569
42	M	PMethod 4	1	2	Phone	3G	2015 Q3	0	0	Way 6	Way 6	900	9	100	7538.81	512	0	232	2490.15	512	0	232	0	232	954.61	519	351	214	680	351
18	F	PMethod 4	1	2	Phone	3G	2014 Q3	0	0	Way 15	Way 15	710	16	44.38	3702.94	895	0.95	350	1176.29	876	0	348	0	348	1642.51	881	472	393	763	380
38	F	PMethod 2	2	2	Phone	LTE	2015 Q2	0	0	Way 50	Way 50	620	13	47.69	3754.41	740	7.86	364	600.01	733	0	336	0	336	730.7	581	200	146	682	291
45	M	PMethod 4	2	2	Phone	2G	2008 Q1	0	0	Way 8	Way 8	200	2	100	1056.44	136	6.61	78	0.28	62	0	59	0	59	321.72	158	136	120	309	184
25	F	PMethod 3	1	2	Phone	3G	2013 Q2	0	0	Way 6	Way 34	500	5	100	68.32	337	0	198	18.33	339	0	198	0	198	268.33	373	93	144	257	475
37	F	PMethod 4	1	1	Phone	3G	2013 Q3	0	0	Way 6	Way 6	190	8	23.75	0	0	0	0	0	0	0	0	0	0	0	0	47	40	435	578
38	M	PMethod 4	1	2	Phone	LTE	2016 Q1	0	0	Way 15	Way 15	150	15	10	64.62	316	0	260	34.53	484	0	260	0	260	71.7	332	17	404	7	433
30	M	PMethod 4	1	2				0	0	Way 33	Way 33	450	3	150	170.47	794	0	258	98.89	759	0.79	312	0	258	476.3	789	174	176	278	210
25	F	PMethod 8	1	2	Phone	3G	2014 Q2	0	0	Way 7	Way 7	200	2	100	187.84	635	0.03	282	127.41	740	0	281	0	281	92.91	900	148	297	52	186
40	F	PMethod 4	1	2	Phone	3G	2013 Q2	0	0	Way 17	Way 15	150	14	10.71	51.44	443	0	343	23.8	564	0	343	0	343	41.74	441	49	120	12	175
50	F	PMethod 3	2	2	Phone	3G	2014 Q1	0	0	Way 3	Way 15	300	3	100	0	8	0	8	0	8	0	8	0	8	4.69	15	126	78	275	130
23	F	PMethod 4	1	2	Phone	LTE	2015 Q1	0	0	Way 8	Way 8	100	3	33.33	7.99	53	0	44	0	44	0	44	0	44	5.25	72	105	53	34	61
42	F	PMethod 1	1	2	Phone	LTE	2015 Q1	0	0	Way 1	Way 1	200	3	66.67	4.41	106	0	55	0.94	100	0	56	0	55	57.65	108	20	23	2	31
26	F	PMethod 4	1	2	Phone	LTE	2016 Q2	0	0	Way 6	Way 6	500	5	100	991.49	330	0.01	137	38.91	308	0	136	0	136	431.48	317	527	296	1750	753
37	M	PMethod 4	2	2		2G	2011 Q2	0	0	Way 3	Way 3	500	5	100	1178.57	230	0	141	44.15	273	0	141	0	141	374.71	236	903	468	715	612
60	M	PMethod 4	1	2	Phone	2G	2011 Q3	0	0	Way 6	Way 6	250	4	62.5	17.5	194	0	132	9.18	250	0	132	0	132	423.78	258	4	15	2	49
34	F	PMethod 4	1	2	Phone	3G	2014 Q2	0	0	Way 6	Way 20	400	4	100	146.61	425	0	170	61.19	403	0	170	0	170	272.94	447	142	86	114	160
27	F	PMethod 4	1	2	Phone	3G	2014 Q2	0	0	Way 20	Way 20	300	3	100	381.23	201	0	77	42.78	187	0	77	0	77	132.95	206	288	179	328	261
29	M	PMethod 4	1	2	Phone	LTE	2015 Q1	0	0	Way 6	Way 6	750	8	93.75	7742.33	647	0	314	119.8	659	0	314	0	314	2069.89	605	52	35	28	123
52	F	PMethod 4	1	2	Tablet	3G	2014 Q2	0	0	Way 41	Way 37	150	2	75	159.07	155	170.43	135	0	114	0	114	0	114	128.31	162	2	6	2	18
40	M	PMethod 4	1	2	Phone	3G	2015 Q2	0	0	Way 6	Way 6	350	4	87.5	1542.7	281	0	127	36.91	262	0	127	0	127	671.63	284	242	152	250	125
24	F	PMethod 3	2	2	Phone	LTE	2017 Q1	0	0	Way 2	Way 1	520	6	86.67	634	501	343.59	255	40.4	491	0	213	6.49	225	934.62	516	115	83	274	177
39	M	PMethod 3	1	2	Phone	LTE	2014 Q1	0	0	Way 22	Way 6	500	5	100	3558.23	578	6.32	289	16.19	549	0.02	256	0	244	1112.4	582	503	537	163	197
49	F	PMethod 4	1	2	Phone	LTE	2016 Q1	0	0	Way 31	Way 12	450	5	90	2196.45	516	1.07	246	484.08	510	0	230	0	229	796.81	571	420	702	1239	2779
37	M	PMethod 3	1	2	Phone	3G	2015 Q1	0	0	Way 8	Way 6	210	7	30	59.01	429	0	332	26.08	586	0	332	0	332	59.85	498	24	231	15	638
44	F	PMethod 4	1	2	Phone	LTE	2016 Q2	0	0	Way 5	Way 5	300	3	100	26.01	78	0	39	7.72	75	0	39	1.06	41	87.6	76	70	116	70	477
21	M	PMethod 4	1	2	Phone	3G	2014 Q1	0	0	Way 34	Way 34	460	9	51.11	1213.84	212	0.3	124	42.04	177	0	112	0	112	434.18	243	730	1209	676	1420
58	M	PMethod 10	1	2	Phone	3G	2015 Q1	0	0	Way 6	Way 1	250	5	50	0.01	3	0	2	0.13	3	0	2	0	2	0.18	3	93	109	64	100
33	M	PMethod 4	1	2		3G	2014 Q3	0	0	Way 12	Way 6	620	18	34.44	620.57	435	2.3	322	377.3	882	0.08	314	0	311	786.72	650	1056	337	2519	727
20	M	PMethod 4	1	1	Phone	3G	2014 Q1	0	0	Way 13	Way 16	400	4	100	0	0	0	0	0	0	0	0	0	0	0	0	91	132	23	59
30	F	PMethod 6	1	2	Phone	3G	2014 Q1	0	0	Way 6	Way 6	400	4	100	1946.05	536	1.32	147	3.27	398	0	142	0.91	148	251.54	473	476	120	994	116
20	F	PMethod 5	1	2	Phone	3G	2011 Q3	0	0	Way 3	Way 3	500	5	100	419.61	602	0.04	161	0	161	0	160	0	160	454.56	553	621	669	1198	1569
45	M	PMethod 4	1	2				0	0	Way 6	Way 1	500	5	100	165.08	370	0	181	60.86	335	0	181	0	181	419.25	433	181	109	217	130
50	M	PMethod 4	1	2	Phone	3G	2014 Q2	0	0	Way 41	Way 12	400	4	100	0.02	3	0	2	0	2	0	2	0	2	2.6	3	184	76	215	100
30	F	PMethod 10	1	2	Phone	3G	2015 Q2	0	0	Way 6	Way 26	1210	14	86.43	1404.22	2149	0	295	31.69	1618	0	295	0	295	396.47	2245	118	320	104	1105
32	F	PMethod 4	1	2	Phone	LTE	2016 Q1	0	0	Way 13	Way 13	780	22	35.45	17.83	551	0	347	667.82	717	0	347	0	347	802.73	692	833	411	2181	2264
42	F	PMethod 10	1	1	Phone	2G	2012 Q1	0	0	Way 1	Way 1	170	4	42.5	0	0	0	0	0	0	0	0	0	0	0	0	285	252	129	273
16	M	PMethod 4	1	2	Phone	LTE	2016 Q1	0	0	Way 6	Way 6	350	4	87.5	4321.85	646	1.98	201	24.04	348	0	198	1.94	208	2382.37	675	209	231	1191	1657
24	F	PMethod 14	1	2	Phone	LTE	2016 Q2	0	0	Way 9	Way 9	640	18	35.56	1045.39	1019	0	230	100.37	1019	4.38	231	0	230	428.37	1021	74	270	39	1784
48	M	PMethod 1	1	2	Phone	LTE	2016 Q1	0	0	Way 3	Way 34	500	5	100	169.16	751	18.89	407	83.48	703	0	307	0	308	245.56	814	420	268	3308	1620
37	F	PMethod 3	1	2	Phone	3G	2015 Q1	0	0	Way 3	Way 3	90	4	22.5	27.8	51	0.03	16	9.32	47	0	15	0	15	32.3	53	28	123	90	335
29	M	PMethod 3	1	2	Phone	LTE	2014 Q2	0	0	Way 15	Way 3	1260	12	105	11665.78	957	2.16	342	355.71	1562	0	340	0.01	341	600.23	2093	1488	1224	2120	1560
32	F	PMethod 3	1	2	Phone	3G	2012 Q3	0	0	Way 33	Way 39	400	4	100	0.91	134	0	129	0	132	0	129	0	129	34.38	283	231	63	1986	191
43	F	PMethod 10	1	2	Phone	3G	2013 Q2	0	0	Way 12	Way 12	200	2	100	183.94	364	0	194	774.76	359	0	194	0	194	295.74	332	47	188	58	447
43	M	PMethod 4	2	2				0	0	Way 6	Way 6	100	1	100	638.04	287	0.1	180	122.4	289	0	179	0	179	167.63	260	32	174	13	211
30	M	PMethod 2	1	2	Phone	3G	2013 Q2	0	0	Way 6	Way 6	120	3	40	189.57	163	0	64	0.83	109	0	64	0	64	27.44	75	48	219	55	300
47	M	PMethod 6	1	2	Phone	2G	2011 Q3	0	0	Way 39	Way 6	150	4	37.5	1.95	35	0	15	0.73	30	0	15	0	15	2.48	28	37	356	28	837
21	M	PMethod 1	1	2	Phone	3G	2016 Q1	0	0	Way 3	Way 3	450	9	50	4363.25	583	0	215	0	220	0	215	0	215	294.24	578	155	195	887	514
50	F	PMethod 5	2	1	Phone	3G	2008 Q3	0	0	Way 19	Way 19	200	3	66.67	0	0	0	0	0	0	0	0	0	0	0	0	193	171	525	647
28	F	PMethod 4	1	2	Phone	3G	2014 Q1	0	0	Way 6	Way 6	610	21	29.05	111.49	316	0	276	385.88	825	0	276	0	276	382.62	764	519	770	1388	2853
31	F	PMethod 4	2	2	Phone	LTE	2016 Q2	0	0	Way 15	Way 15	220	3	73.33	787.55	163	0	67	18.98	152	0	67	0	67	65.14	159	66	141	73	524
19	M	PMethod 4	2	2				0	0	Way 8	Way 8	100	2	50	0	1	0	1	0	1	0	1	0	1	0	1	51	35	22	43
38	M	PMethod 4	2	2				0	0	Way 8	Way 8	550	11	50	0	11	0	11	1.14	12	0	11	0	11	2.28	12	1865	1074	2679	2339
44	M	PMethod 4	1	2	Phone	3G	2013 Q2	0	0	Way 19	Way 19	700	7	100	1051.44	1460	0	343	985.7	1298	0	343	0	343	2857.84	643	465	184	1139	452
26	M	PMethod 4	1	2	Phone	3G	2015 Q2	0	0	Way 6	Way 6	400	4	100	4321.9	799	0	207	365.19	820	0	207	4.39	221	403.45	916	1111	962	749	1277
19	F	PMethod 3	1	2	Phone	3G	2014 Q2	0	0	Way 32	Way 32	1050	17	61.76	2913.45	531	0.07	194	165.3	457	0	193	0	193	2931.45	348	194	218	121	195
46	M	PMethod 3	1	2	Phone	LTE	2014 Q3	0	0	Way 12	Way 12	400	4	100	256.42	1196	0	344	2139.06	1121	0	344	0	344	737.02	948	457	289	688	598
42	F	PMethod 3	1	2	Phone	LTE	2016 Q2	0	0	Way 24	Way 24	400	4	100	7.25	259	0	161	60.28	386	0	161	1.04	163	321.38	385	41	21	99	42
28	F	PMethod 6	1	2	Phone	3G	2015 Q2	0	0	Way 8	Way 8	50	1	50	6.01	10	0	8	0.68	10	0	8	0	8	3.25	11	8	50	3	103
60	M	PMethod 10	1	2	Phone	3G	2014 Q2	0	0	Way 6	Way 6	300	3	100	0	1	0	1	0	1	0	1	0	1	0	1	299	244	2149	1200
40	M	PMethod 4	2	2	Phone	LTE	2015 Q1	0	0	Way 8	Way 8	350	4	87.5	4510.28	376	0	249	200.78	506	0	249	0.09	250	221.99	532	482	434	713	692
26	F	PMethod 8	2	2	Phone	LTE	2014 Q2	0	0	Way 24	Way 24	250	3	83.33	2117.95	327	340.39	285	101.15	319	0	138	0	139	815.45	321	310	278	478	692
62	F	PMethod 3	1	2	Phone	3G	2014 Q2	0	0	Way 18	Way 15	420	5	84	4.93	72	1.98	67	0	66	0	66	0	66	212.79	140	202	129	493	387
37	F	PMethod 6	1	2	Phone	3G	2015 Q3	0	0	Way 38	Way 6	240	6	40	10.43	166	0	80	10.12	165	0	80	0	80	29.07	162	146	303	282	2173
35	F	PMethod 4	1	2	Phone	3G	2013 Q2	0	0	Way 8	Way 8	580	20	29	2518.73	902	33.93	359	806.68	1024	0	322	0	322	948.42	647	236	277	114	343
23	M	PMethod 4	1	2	Phone	LTE	2016 Q2	0	0	Way 51	Way 34	400	4	100	3251.34	640	0.09	287	239.23	854	0	286	0	286	1049.8	676	242	146	750	458
54	M	PMethod 4	1	2	Phone	3G	2014 Q3	0	0	Way 6	Way 6	600	6	100	1795.02	515	0.84	177	9.32	307	0	176	0	176	611.95	475	339	144	2219	1100
44	F	PMethod 4	2	2	Phone	3G	2014 Q1	0	0	Way 1	Way 6	480	16	30	20.55	140	0	134	0	134	0	134	0	134	6.91	209	472	527	265	302
26	M	PMethod 4	2	2				0	0	Way 24	Way 24	250	5	50	2143.61	244	0	77	0	77	0	77	0	77	129.67	252	185	86	62	75
48	F	PMethod 11	1	2	Phone	2G	2006 Q3	0	0	Way 17	Way 20	180	9	20	0	1	0	1	0	1	0	1	0	1	0	1	20	98	5	311
38	M	PMethod 6	1	2				0	0	Way 20	Way 20	50	1	50	1276.8	110	0	49	1.87	109	0	49	0	49	33.95	113	3	4	2	15
25	F	PMethod 2	1	1	Phone	3G	2013 Q2	0	0	Way 45	Way 45	30	1	30	0	0	0	0	0	0	0	0	0	0	0	0	15	8	2	4
40	F	PMethod 2	1	2	Phone	3G	2012 Q3	0	0	Way 27	Way 27	410	10	41	677.81	744	0	310	301.85	694	0	310	0.02	312	530.57	613	140	143	560	1259
31	F	PMethod 13	2	2	Phone	3G	2015 Q1	0	0	Way 6	Way 6	350	10	35	5622.26	609	0.05	136	38.12	397	0	134	0	134	938.72	452	387	375	1376	1439
29	M	PMethod 3	1	2	Phone	3G	2015 Q2	0	0	Way 6	Way 6	270	6	45	265.02	535	0.41	184	5.06	472	0	177	0	177	99.41	288	4	105	1	54
16	M	PMethod 4	1	2				0	0	Way 9	Way 9	70	2	35	86.6	272	0	246	0	246	0	246	0	246	47.26	272	45	108	572	2098
23	F	PMethod 4	2	2	Phone	2G	2012 Q2	0	0	Way 24	Way 6	350	5	70	3761.08	403	0	161	58.9	395	0	161	0	161	522.89	387	239	135	726	489
20	M	PMethod 4	2	2				0	0	Way 6	Way 1	100	2	50	43.58	33	0	22	0	22	0	22	0	22	20.82	35	63	22	144	27
28	F	PMethod 4	1	2	Phone	2G	2013 Q3	0	0	Way 1	Way 6	400	4	100	5478.77	686	0	300	3.68	383	0	300	0	300	736.26	536	535	580	708	907
48	F	PMethod 1	1	1	Phone	2G	2009 Q3	0	0	Way 6	Way 6	50	1	50	0	0	0	0	0	0	0	0	0	0	0	0	6	6	7	13
41	M	PMethod 6	1	2	Phone	3G	2013 Q1	0	0	Way 6	Way 6	500	10	50	6350.61	576	17.32	268	534.08	614	0	261	0	261	985.91	540	501	765	1944	4031
15	M	PMethod 1	1	2	Phone	3G	2014 Q2	0	0	Way 8	Way 8	40	2	20	4.9	35	0	23	10.72	38	0	23	0	23	4.22	42	9	81	2	33
36	M	PMethod 4	2	2	Phone	LTE	2015 Q2	0	0	Way 6	Way 6	440	6	73.33	2194.95	795	0	313	159.94	751	0	315	0	313	674.6	822	416	425	430	380
56	M	PMethod 4	2	2	Phone	3G	2016 Q1	0	0	Way 6	Way 6	420	4	105	1818.01	747	0	200	623.19	669	0	199	0	199	631.42	757	936	996	1181	682
19	M	PMethod 4	2	2	Phone	2G	2015 Q2	0	0	Way 6	Way 6	680	26	26.15	231.47	520	0	238	338.08	503	0	238	0	238	488.87	466	1343	330	2488	343
17	M	PMethod 6	1	2	Phone	LTE	2014 Q2	0	0	Way 6	Way 6	400	7	57.14	3388.19	362	0.22	175	27.41	351	0	159	0	159	600.16	329	139	143	121	43
25	M	PMethod 11	1	2	Phone	LTE	2012 Q2	0	0	Way 9	Way 6	400	2	200	3971.28	819	5.32	369	74.58	733	0	241	0	239	817.2	820	16	69	5	221
61	F	PMethod 1	1	1	Phone	3G	2015 Q1	0	0	Way 19	Way 9	150	3	50	0	0	0	0	0	0	0	0	0	0	0	0	71	58	52	41
30	M	PMethod 1	1	2	Phone	LTE	2014 Q1	0	0	Way 24	Way 24	300	3	100	38.65	95	0	86	37.69	168	0	86	0	86	199.21	180	206	162	871	204
34	M	PMethod 10	1	2	Phone	LTE	2012 Q1	0	0	Way 6	Way 6	220	7	31.43	26.26	36	0.04	24	0	23	0	23	0	23	13.71	41	98	563	57	658
43	M	PMethod 3	1	2	Phone	3G	2013 Q2	0	0	Way 1	Way 6	400	8	50	0.11	95	0.02	95	13.18	191	0	94	0	94	85.96	198	285	133	550	188
64	M	PMethod 3	1	1	Phone	2G	2012 Q3	0	0	Way 1	Way 1	100	2	50	0	0	0	0	0	0	0	0	0	0	0	0	11	8	14	8
25	F	PMethod 4	1	2	Phone	LTE		0	0	Way 15	Way 7	180	5	36	248.91	359	0	254	661.61	387	0	254	0	254	93.59	381	76	290	82	546
30	M	PMethod 4	1	2	Phone	3G	2014 Q3	0	0	Way 6	Way 6	200	4	50	714.14	623	0	267	277.69	584	0	267	0	267	448.88	564	198	277	272	494
55	F	PMethod 7	1	2	Phone	3G	2014 Q2	0	0	Way 6	Way 6	400	4	100	485.69	495	0	179	490.06	471	0	179	0	179	423.13	499	640	427	1717	952
44	F	PMethod 5	1	2	Phone	LTE	2015 Q3	0	0	Way 33	Way 3	300	3	100	1967.36	227	0	129	141.64	227	0	129	0	129	375.47	222	178	212	149	493
45	M	PMethod 2	2	1				0	0	Way 6	Way 6	470	23	20.43	0	0	0	0	0	0	0	0	0	0	0	0	391	402	112	146
33	F	PMethod 3	2	2	Phone	3G	2014 Q1	0	0	Way 6	Way 6	450	8	56.25	3324.05	532	0.35	252	88.34	514	0	251	0	251	645.77	500	182	261	194	358
48	F	PMethod 2	2	2		2G	2015 Q1	0	0	Way 16	Way 16	160	8	20	0	15	0	15	0	15	0	15	0	15	0	19	47	180	44	514
18	F	PMethod 4	1	2	Phone	LTE	2016 Q1	0	0	Way 2	Way 2	490	10	49	3507.7	688	0.33	244	484.91	651	0	240	0	240	1092.54	602	221	192	443	915
47	M	PMethod 3	1	1	Phone	2G	2011 Q3	0	0	Way 15	Way 15	250	9	27.78	0	0	0	0	0	0	0	0	0	0	0	0	85	224	26	1247
25	F	PMethod 1	1	2	Phone	3G	2014 Q1	0	0	Way 1	Way 1	460	6	76.67	516.75	406	0	154	148.47	419	0	154	0	154	478.2	437	372	587	1114	2323
50	F	PMethod 1	1	2	Phone	LTE	2015 Q3	0	0	Way 12	Way 12	450	5	90	2835.64	948	0	314	108.27	839	0	314	0.45	315	854.28	909	156	173	279	589
29	F	PMethod 13	2	2	Phone	LTE	2015 Q1	0	0	Way 12	Way 12	100	2	50	2139.51	150	1.65	109	3.33	143	0	72	0	72	383.58	141	72	54	137	63
18	F	PMethod 6	1	2	Phone	3G	2015 Q2	0	0	Way 12	Way 6	670	8	83.75	6606.66	1730	1.48	306	0.03	309	0	305	0	305	2000.12	1582	437	184	5147	1650
17	M	PMethod 4	1	2	Phone	3G	2015 Q2	0	0	Way 15	Way 15	110	7	15.71	216.29	170	0	73	48.47	219	0	73	0	73	110.08	157	41	202	62	1123
28	F	PMethod 4	1	2	Phone	LTE	2016 Q1	0	0	Way 1	Way 1	510	11	46.36	4780.27	573	0	342	56.47	585	0	342	0	342	408.41	607	318	300	577	597
22	F	PMethod 4	1	2	Phone	LTE	2015 Q1	0	0	Way 1	Way 6	150	2	75	1034.91	162	0	84	24.41	163	0	84	0	84	262.19	129	76	104	51	151
45	F	PMethod 5	1	1				0	0	Way 9	Way 9	100	1	100	0	0	0	0	0	0	0	0	0	0	0	0	4	12	4	3
54	M	PMethod 2	1	2	Phone	LTE	2016 Q1	0	0	Way 6	Way 6	550	7	78.57	3876.33	683	1.4	372	34.75	615	0	331	0	331	1258.01	631	99	143	124	187
32	F	PMethod 10	1	2	Phone	3G	2011 Q1	0	0	Way 37	Way 41	250	5	50	36.76	477	0	151	114.53	612	0	151	0	151	75	715	253	214	481	639
47	M	PMethod 3	1	1	Phone	2G	2012 Q2	0	0	Way 1	Way 5	570	12	47.5	0	0	0	0	0	0	0	0	0	0	0	0	316	382	515	639
30	F	PMethod 5	1	2	Phone	3G	2014 Q1	0	0	Way 15	Way 15	810	28	28.93	8016.54	726	0	348	1135.09	739	0	348	0	348	1202.19	592	678	332	1721	831
38	M	PMethod 5	1	2	Phone	3G	2012 Q1	0	0	Way 6	Way 6	420	5	84	540.44	782	0	324	443.31	828	0.09	339	0	324	899.85	818	294	354	2187	1391
30	M	PMethod 14	1	2	Phone	LTE	2015 Q1	0	0	Way 10	Way 10	660	17	38.82	622.26	164	0.5	99	17.14	160	0.51	107	0	83	162.87	164	189	165	161	437
57	M	PMethod 5	1	1	Phone	3G	2011 Q1	0	0	Way 6	Way 6	400	4	100	0	0	0	0	0	0	0	0	0	0	0	0	507	827	707	533
42	F	PMethod 2	1	2	Phone	LTE	2014 Q2	0	0	Way 6	Way 58	550	11	50	1350.11	379	0.66	258	25.1	338	0	256	0	256	538.04	583	154	209	1021	1926
22	F	PMethod 4	1	2				0	0	Way 6	Way 6	270	5	54	2205.23	1032	5.01	233	12.7	437	0	181	0	181	822.63	539	503	180	4077	1102
44	M	PMethod 2	1	2	Phone	2G	2012 Q1	0	0	Way 16	Way 16	70	4	17.5	0.03	313	0	310	0	310	0	310	0	310	10.29	469	19	72	10	158
34	F	PMethod 21	2	0				0	0	Way 27	Way 27	20	1	20	0	0	0	0	0	0	0	0	0	0	0	0	0	41	0	21
62	M	PMethod 4	1	2	Phone	3G	2015 Q3	0	0	Way 6	Way 6	550	6	91.67	5057.1	656	0.51	335	42.59	657	0	334	0	334	719.58	639	462	339	1192	512
23	M	PMethod 4	2	2				0	0	Way 6	Way 6	90	3	30	969.85	251	0	123	0.94	205	0	123	0	123	169.14	219	22	23	46	43
16	F	PMethod 6	1	2	Phone	LTE	2016 Q2	0	0	Way 7	Way 26	840	15	56	4983.55	532	7.24	262	88.22	533	0	229	0	229	1663.42	413	228	182	252	83
48	M	PMethod 2	2	1	Phone	2G	2015 Q1	0	0	Way 13	Way 13	400	9	44.44	0	0	0	0	0	0	0	0	0	0	0	0	182	172	391	556
25	M	PMethod 4	1	2	Phone	3G	2014 Q2	0	0	Way 2	Way 2	260	7	37.14	1760.3	412	0	280	635.55	520	0	280	0	280	103.18	472	176	1093	189	791
37	F	PMethod 7	1	2	Phone	3G	2012 Q2	0	0	Way 6	Way 10	250	5	50	1013.44	352	0	181	113.07	387	0	181	0	181	175.83	341	112	190	118	548
21	F	PMethod 1	2	2				0	0	Way 15	Way 15	1350	9	150	91.77	166	0	130	58.9	243	0	130	0	130	862.68	292	107	261	299	1929
29	F	PMethod 4	1	2	Phone	3G	2014 Q2	0	0	Way 6	Way 6	350	4	87.5	1134.21	530	1.53	246	78.34	492	0	241	0	241	780.6	522	103	82	834	474
20	F	PMethod 4	1	2	Phone	LTE	2016 Q2	0	0	Way 6	Way 6	300	3	100	282.63	239	181.04	158	89.88	232	0	135	0	135	280.44	252	177	305	591	1474
22	F	PMethod 3	1	2	Phone	3G	2014 Q1	0	0	Way 6	Way 6	550	6	91.67	5625.22	858	0	348	262.51	846	0	348	0	348	756.22	585	144	11	719	82
23	F	PMethod 4	1	2	Phone	3G	2014 Q2	0	0	Way 8	Way 8	400	4	100	545.57	369	0	143	95.46	337	0	143	0	143	436.05	360	45	39	53	49
21	F	PMethod 6	1	2	Phone	LTE	2015 Q1	0	0	Way 40	Way 7	420	9	46.67	921.08	499	0	203	177.44	488	0	203	10.89	224	569.1	503	405	445	632	1387
34	M	PMethod 12	1	1	Phone	2G	2011 Q2	0	0	Way 6	Way 6	270	12	22.5	0	0	0	0	0	0	0	0	0	0	0	0	113	386	32	316
58	M	PMethod 11	2	1				0	0	Way 6	Way 6	600	12	50	0	0	0	0	0	0	0	0	0	0	0	0	101	193	65	206
36	F	PMethod 4	1	2				0	0	Way 6	Way 6	670	11	60.91	6693.64	658	0	327	26.63	602	0	327	0	327	744.33	650	308	337	560	569
42	M	PMethod 1	2	2				0	0	Way 1	Way 6	500	5	100	0.04	312	0	311	63.72	358	0	311	0	311	340.07	655	842	567	1030	1048
54	F	PMethod 4	1	2	Phone	LTE	2015 Q1	0	0	Way 6	Way 6	380	8	47.5	4691.46	639	1.03	321	237.37	620	4.32	276	0	275	534.71	645	312	123	1467	410
33	M	PMethod 4	1	1	Phone	2G	2015 Q1	0	0	Way 6	Way 6	250	2	125	0	0	0	0	0	0	0	0	0	0	0	0	192	100	474	266
38	M	PMethod 1	2	2	Phone	3G	2013 Q2	0	0	Way 13	Way 13	100	2	50	19.21	112	0	70	0.88	93	0	70	0	70	119.55	134	122	47	1535	526
65	F	PMethod 3	1	1	Phone	2G	2009 Q3	0	0	Way 1	Way 1	400	2	200	0	0	0	0	0	0	0	0	0	0	0	0	12	5	65	4
21	M	PMethod 1	1	2	Phone	LTE	2015 Q3	0	0	Way 6	Way 6	400	4	100	3249.83	783	2.19	278	289.96	768	0.01	231	0	228	714.98	832	241	243	393	778
43	M	PMethod 10	1	2	Phone	LTE	2013 Q3	0	0	Way 8	Way 8	300	9	33.33	0	10	0	8	0	9	0	8	0	8	0.02	9	127	139	90	112
30	F	PMethod 6	1	2	Phone	3G	2015 Q1	0	0	Way 18	Way 18	400	4	100	2961.42	1802	0.02	263	305.45	1378	0	260	0	260	1379.82	1177	619	255	3307	1126
21	F	PMethod 3	2	2	Phone	2G	2011 Q2	0	0	Way 1	Way 1	600	23	26.09	16.34	117	0	41	58.19	112	0	41	0	41	55.46	96	214	594	259	2268
27	F	PMethod 3	1	2	Phone	LTE	2014 Q3	0	0	Way 6	Way 1	450	5	90	1530.11	549	0.52	269	106.64	576	0	268	0	268	784.82	494	53	162	144	2819
37	F	PMethod 6	1	2	Phone	3G	2014 Q2	0	0	Way 15	Way 20	140	7	20	0.5	48	0	38	9.96	83	0	38	0	38	13.99	78	142	303	37	422
32	F	PMethod 4	2	2	Phone	3G	2014 Q2	0	0	Way 15	Way 15	400	10	40	117.79	520	0	190	76.89	550	0	190	0	190	190.53	612	122	133	235	545
37	F	PMethod 10	2	1	Phone	2G	2007 Q2	0	0	Way 40	Way 40	10	1	10	0	0	0	0	0	0	0	0	0	0	0	0	146	214	34	266
25	M	PMethod 11	1	2	Phone	LTE	2015 Q1	0	0	Way 10	Way 10	500	5	100	3625.2	432	1.61	207	1074.93	436	2.64	248	0	205	540.16	449	314	189	2496	1357
47	M	PMethod 15	1	1	Phone	3G	2015 Q1	0	0	Way 8	Way 6	100	5	20	0	0	0	0	0	0	0	0	0	0	0	0	30	164	9	122
28	M	PMethod 3	1	2	Phone	LTE	2016 Q2	0	0	Way 8	Way 8	710	6	118.33	4194.38	776	0.02	305	243.07	723	0.01	308	0	304	2223.82	807	196	189	328	351
35	M	PMethod 5	1	2	Phone	LTE	2015 Q3	0	0	Way 20	Way 20	240	8	30	5.68	494	0	216	15.04	460	0	216	0	216	60.62	506	19	60	12	60
44	M	PMethod 11	1	2				0	0	Way 6	Way 39	150	2	75	30.76	419	0	227	29.42	428	0	227	0	228	70.54	330	45	133	81	539
39	F	PMethod 4	1	2	Phone	2G	2012 Q1	0	0	Way 15	Way 8	140	7	20	0	42	0	42	1.43	85	0	42	0	42	1.43	58	12	92	9	50
23	M	PMethod 8	1	2	Phone	LTE	2016 Q1	0	0	Way 6	Way 6	250	8	31.25	545.1	432	22	266	89.03	470	0.02	250	0	240	552.41	343	1	35	0	73
43	F	PMethod 1	2	2				0	0	Way 1	Way 1	570	8	71.25	140.77	117	0	60	101.76	123	0	60	0	60	21.01	118	242	188	462	448
50	M	PMethod 5	1	2	Phone	3G	2012 Q3	0	0	Way 12	Way 2	550	11	50	3299.29	1216	0.56	315	691.13	889	0	313	0	313	843.14	786	205	181	184	66
14	F	PMethod 4	1	2	Phone	3G	2015 Q1	0	0	Way 31	Way 31	400	4	100	2434.49	903	0	343	60.32	1116	0	343	0	343	369.45	1249	150	88	452	372
26	M	PMethod 4	1	2	Phone	LTE	2015 Q3	0	0	Way 7	Way 7	950	21	45.24	845.24	549	0.41	350	48.25	510	0	348	31.64	388	1397.68	774	30	81	29	104
45	M	PMethod 4	2	1	Phone	2G	2012 Q1	0	0	Way 1	Way 1	880	54	16.3	0	0	0	0	0	0	0	0	0	0	0	0	1541	646	1753	480
50	F	PMethod 8	1	2	Phone	3G	2014 Q2	0	0	Way 1	Way 1	526.1	7	75.16	855.8	931	0.36	272	300.83	786	0	269	0	269	558.04	934	118	76	348	363
36	F	PMethod 4	1	2	Phone	3G	2014 Q1	0	0	Way 15	Way 15	430	12	35.83	2549.29	726	0	270	372.92	736	0	270	0	270	694.23	609	441	316	1008	806
22	F	PMethod 1	1	2	Phone	LTE	2016 Q2	0	0	Way 6	Way 6	460	18	25.56	126.43	502	0	228	344.59	553	0	228	0	228	183.54	517	28	94	57	513
38	M	PMethod 1	1	2	Phone	3G	2012 Q3	0	0	Way 26	Way 26	30	1	30	0.51	146	0	144	99.42	193	0	144	0	144	4.52	147	3	113	0	131
35	F	PMethod 1	2	2	Phone	3G	2013 Q1	0	0	Way 33	Way 33	200	4	50	1134.33	238	0	119	0.47	143	0	119	0	119	122.03	242	201	234	134	493
45	M	PMethod 4	2	2				0	0	Way 40	Way 40	50	1	50	75.14	50	0	17	47.16	49	0	17	0	17	283.28	42	76	37	487	282
32	M	PMethod 4	1	2	Phone	3G	2013 Q2	0	0	Way 15	Way 38	590	15	39.33	0	129	0	128	594.11	368	0	128	0	128	150.62	383	277	200	572	325
37	F	PMethod 4	1	2				0	0	Way 59	Way 59	150	2	75	35.22	147	0	102	1.3	128	0	102	0	102	27.56	146	120	788	1236	8623
39	F	PMethod 3	1	2	Phone	2G	2014 Q1	0	0	Way 3	Way 3	240	6	40	498.04	98	0	35	13.91	83	0	35	0	35	19.11	42	508	164	142	261
37	F	PMethod 2	2	2				0	0	Way 15	Way 20	70	3	23.33	33.89	254	0	220	45.56	304	0	220	0	220	3.12	265	6	69	2	131
44	M	PMethod 4	1	2	Phone	3G	2015 Q3	0	0	Way 25	Way 1	1920	21	91.43	18407.27	807	0.03	313	672.53	761	0	312	0.47	317	5579.42	776	212	200	1087	1015
35	M	PMethod 4	1	2	Phone	3G	2014 Q2	0	0	Way 6	Way 24	530	6	88.33	2670.97	707	0	321	648.32	713	0	321	0	321	1009.37	652	406	287	1235	328
52	F	PMethod 1	2	2	Phone	3G	2012 Q3	0	0	Way 6	Way 6	410	10	41	22.81	102	0	58	24.24	88	0	58	0	58	161.14	102	57	35	139	79
64	F	PMethod 3	1	2	Phone	3G	2014 Q1	1	1	Way 18	Way 18	310	4	77.5	2507.12	520	0.09	286	73.79	507	0	283	0	283	210.13	536	218	391	745	2410
43	M	PMethod 4	1	2	Phone	LTE	2016 Q1	0	0	Way 1	Way 6	700	6	116.67	18.57	314	0	260	109.7	497	0	261	3.76	264	1838.2	697	451	286	537	366
42	F	PMethod 10	1	2	Phone	LTE	2015 Q3	1	1	Way 15	Way 6	400	4	100	837.28	581	0.9	260	155.28	556	0	259	6.19	268	468.46	525	339	426	3242	3821
52	M	PMethod 3	1	2	Phone	2G	2010 Q1	0	0	Way 20	Way 20	80	3	26.67	0	122	0	122	0	122	0	122	0	122	2.5	391	72	60	159	259
19	M	PMethod 3	2	2	Phone	LTE	2016 Q2	0	0	Way 12	Way 6	600	8	75	1369.5	586	474.37	341	1599.41	684	0	263	0	263	903.19	681	67	71	106	17
32	M	PMethod 11	1	2				0	0	Way 18	Way 18	600	7	85.71	3698.91	1737	0	340	1094.43	1374	0	340	0	340	1295.86	837	277	184	347	188
37	M	PMethod 4	1	2	Phone	3G	2012 Q3	0	0	Way 6	Way 6	450	8	56.25	537.35	541	1.6	306	524.94	556	0	273	0	273	618.97	538	566	505	1585	1158
34	M	PMethod 10	2	1				0	0	Way 1	Way 1	100	7	14.29	0	0	0	0	0	0	0	0	0	0	0	0	45	74	7	135
35	M	PMethod 4	2	2	Phone	LTE	2015 Q3	0	0	Way 13	Way 1	550	21	26.19	1515.23	344	1.57	223	657.05	472	0.01	218	0	217	545.73	347	1001	171	2323	306
26	M	PMethod 10	1	2	Phone	3G	2013 Q2	0	0	Way 2	Way 2	50	1	50	17.53	71	0	46	11.24	75	0	46	0	46	21.18	71	19	107	21	94
50	M	PMethod 4	1	2	Phone	3G	2013 Q3	0	0	Way 3	Way 1	300	3	100	4088.9	449	0	126	0	126	0	126	0	126	398.53	464	172	131	59	107
34	F	PMethod 4	1	2	Phone	3G	2015 Q2	0	0	Way 10	Way 10	280	4	70	41.13	346	0	149	6.41	303	0	149	0	149	445.97	352	132	103	234	287
46	M	PMethod 3	2	2	Phone	2G	2011 Q3	0	0	Way 6	Way 6	500	10	50	0	38	0	38	0	38	0	38	0	38	29.04	73	401	735	535	898
20	M	PMethod 3	1	2	Phone	LTE	2014 Q2	0	0	Way 6	Way 52	180	6	30	479.31	201	0	119	73.58	316	0	119	0	119	198.37	296	25	229	15	297
61	M	PMethod 2	1	2	Phone	LTE	2015 Q2	0	0	Way 34	Way 34	150	5	30	10.53	189	0	160	19.74	222	0	160	0	160	114.27	256	17	35	161	1725
24	M	PMethod 14	2	2	Phone	LTE	2015 Q1	0	0	Way 10	Way 10	500	5	100	922.1	1122	0	232	105.42	1092	0.66	285	0	232	179.36	1288	587	606	1151	1984
30	F	PMethod 3	1	2		2G	2014 Q2	0	0	Way 2	Way 2	250	3	83.33	124.66	387	0	196	182.83	379	1.17	246	0	196	94.61	347	12	140	9	902
31	M	PMethod 13	1	2	Phone	3G	2013 Q2	0	0	Way 13	Way 13	330	6	55	2297.52	567	0.01	286	500.75	589	0	285	0	285	497.34	599	241	240	926	969
57	M	PMethod 4	1	2	Phone	3G	2014 Q2	0	0	Way 6	Way 15	300	3	100	3351.48	582	0	294	548.03	577	0	294	0.03	297	914.14	615	476	441	398	375
45	M	PMethod 4	1	2	Phone	LTE	2013 Q2	0	0	Way 6	Way 6	600	8	75	1697.29	810	91.37	363	440.28	926	0	348	1.39	349	2121.39	1030	433	914	141	171
36	F	PMethod 4	1	1	Phone	2G	2010 Q2	0	0	Way 7	Way 16	150	3	50	0	0	0	0	0	0	0	0	0	0	0	0	221	299	308	431
22	F	PMethod 4	2	2	Phone	LTE	2015 Q1	0	0	Way 6	Way 6	150	3	50	160.54	230	0	187	0.68	221	0	187	0	187	213.15	224	104	333	93	272
15	M	PMethod 5	1	2	Phone	LTE	2014 Q2	0	0	Way 34	Way 34	100	1	100	129.58	266	0.05	163	206.39	250	0	162	0	162	142.66	299	27	77	178	730
59	M	PMethod 4	1	2	Phone	LTE	2014 Q3	0	0	Way 20	Way 18	800	8	100	3620.76	687	0.18	328	1000.48	669	0	325	0	325	974.92	652	484	198	576	267
17	F	PMethod 7	1	2				0	0	Way 34	Way 15	370	9	41.11	14.35	20	0	10	8.6	18	0	10	0	10	8.98	20	94	41	646	179
30	F	PMethod 4	2	2				0	0	Way 38	Way 38	300	3	100	2536.8	701	0.69	341	583.69	715	0	339	0.08	340	1069.04	724	140	109	281	283
49	F	PMethod 3	2	2				0	0	Way 34	Way 34	50	1	50	96.56	62	0	43	55.61	168	0	43	0	43	52.69	184	70	100	426	302
55	M	PMethod 7	1	2	Phone	3G	2011 Q3	0	0	Way 6	Way 6	100	5	20	0.21	2	0	1	4.06	3	0	1	0	1	0.37	3	62	149	62	122
55	F	PMethod 6	1	1	Phone	2G	2012 Q1	0	0	Way 6	Way 15	140	7	20	0	0	0	0	0	0	0	0	0	0	0	0	114	486	56	2459
18	M	PMethod 4	1	2	Phone	LTE	2015 Q1	0	0	Way 43	Way 34	280	6	46.67	684.58	535	0.19	162	1013.03	523	0	157	0.56	158	589.58	437	81	108	422	224
48	F	PMethod 4	1	2	Phone	3G	2015 Q3	0	0	Way 12	Way 12	550	11	50	2.08	274	0	175	163.51	383	0	175	0	175	240.54	418	576	256	770	254
33	M	PMethod 4	1	2	Phone	3G	2011 Q1	0	0	Way 15	Way 45	80	4	20	0	38	0	38	0	38	0	38	0	38	0.27	54	197	302	196	678
39	M	PMethod 12	2	1				0	0	Way 24	Way 24	40	2	20	0	4	0	4	0	4	0	4	0	4	0	4	0	96	0	129
45	M	PMethod 3	1	2	Phone	3G	2013 Q2	0	0	Way 27	Way 8	400	4	100	792.77	307	1.13	134	113.45	285	0	132	0	132	498.57	313	530	215	2069	281
37	F	PMethod 5	1	2				0	0	Way 6	Way 6	250	4	62.5	2979.93	539	0	153	186.77	509	0	153	0	153	495.07	500	184	246	491	766
35	M	PMethod 4	2	2				0	0	Way 6	Way 6	300	8	37.5	11.12	194	0	176	110.45	319	0	176	0	176	143.49	329	180	172	193	189
23	M	PMethod 3	1	2	Phone	LTE	2014 Q2	0	0	Way 6	Way 6	100	1	100	365.78	422	0	312	1.73	361	0	312	0	312	65.78	398	2	37	1	131
42	F	PMethod 10	1	1	Phone	2G	2009 Q2	0	0	Way 6	Way 6	20	1	20	0	0	0	0	0	0	0	0	0	0	0	0	7	79	0	207
46	M	PMethod 5	2	2		2G	2012 Q3	0	0	Way 6	Way 6	400	2	200	0	2	0	2	0	2	0	2	0	2	11.32	4	210	156	208	124
36	F	PMethod 4	1	2	Phone	3G		0	0	Way 6	Way 6	200	3	66.67	9.41	148	0	119	0.31	133	0	119	0	119	46.04	150	56	143	356	927
45	M	PMethod 1	1	1	Phone	2G	2013 Q3	0	0	Way 8	Way 8	260	14	18.57	0	0	0	0	0	0	0	0	0	0	0	0	113	96	53	64
19	F	PMethod 4	1	2	Phone	3G	2016 Q2	0	0	Way 1	Way 1	390	6	65	2255.01	1530	0	191	469.14	1624	0	191	0	191	562.8	1724	121	98	159	214
35	F	PMethod 3	1	2	Phone	LTE	2016 Q1	0	0	Way 38	Way 38	300	3	100	699.82	430	0	171	148.73	426	0	171	1.63	173	625.27	447	328	209	649	840
40	M	PMethod 4	1	2	Phone	3G	2013 Q1	0	0	Way 12	Way 13	200	2	100	0.38	192	0	187	201.75	468	0	187	0	187	105.93	496	120	125	79	98
60	M	PMethod 2	1	1	Phone	2G	2008 Q3	0	0	Way 17	Way 17	180	8	22.5	0	0	0	0	0	0	0	0	0	0	0	0	77	180	54	137
37	F	PMethod 4	2	2	Phone	LTE	2016 Q1	0	0	Way 1	Way 1	450	9	50	2124.15	348	0	156	56.75	346	0	156	0	156	350.46	352	692	502	1526	1026
30	F	PMethod 4	2	2	Phone	LTE	2016 Q1	0	0	Way 6	Way 6	600	10	60	1883.95	963	0.02	298	419.55	925	0.02	310	0	297	752.45	645	588	904	1365	3797
19	F	PMethod 4	2	2	Phone	3G	2011 Q2	0	0	Way 6	Way 6	220	5	44	3107.76	553	0.76	229	163.91	534	0	228	0	228	578.86	339	314	174	571	578
32	F	PMethod 7	1	2	Phone	LTE	2015 Q2	0	0	Way 6	Way 6	1400	29	48.28	18498.64	626	13.53	392	178.58	807	0	338	0	338	1748.77	552	204	169	543	962
20	M	PMethod 2	1	2	Phone	3G	2013 Q2	0	0	Way 34	Way 34	450	5	90	2913.74	749	325.87	334	407.61	682	0	251	0	251	1477.67	738	245	154	1381	995
32	M	PMethod 4	3	2				0	0	Way 5	Way 38	200	9	22.22	94.55	80	0	57	44.22	91	0	57	0	57	38.97	90	131	357	121	382
30	F	PMethod 3	1	2	Phone	LTE	2014 Q2	0	0	Way 10	Way 10	400	4	100	104.99	379	0	341	82.25	514	0	341	0	341	629.59	825	145	179	268	374
60	M	PMethod 6	1	2	Phone	2G	2013 Q1	0	0	Way 6	Way 6	210	8	26.25	0	349	0	348	5.2	634	0	348	0	348	5.31	608	184	205	374	829
54	F	PMethod 8	3	2	Phone	3G	2015 Q2	0	0	Way 6	Way 6	310	4	77.5	11.64	155	0	148	8.26	301	0	148	0	148	370.66	307	371	224	1802	1389
48	M	PMethod 2	1	2				0	0	Way 39	Way 39	530	13	40.77	253.72	682	0	347	0	347	0	347	0	347	82.36	700	188	397	117	233
29	F	PMethod 3	1	2	Phone	3G	2012 Q3	0	0	Way 30	Way 30	260	7	37.14	333.59	691	0	273	370.85	682	0	273	0	273	76.76	640	97	678	34	1837
39	F	PMethod 4	1	2	Phone	3G	2013 Q2	0	0	Way 12	Way 12	400	4	100	207.46	338	0	142	93.19	323	0	142	0	142	286.41	337	215	169	523	479
37	M	PMethod 6	1	2	Phone	LTE	2014 Q3	0	0	Way 6	Way 15	1130	40	28.25	7.9	60	0	22	1.78	50	0	22	0	22	41.67	59	1260	581	692	483
23	F	PMethod 4	1	2	Phone	3G	2015 Q1	0	0	Way 3	Way 3	180	3	60	709.59	231	0	120	114.17	244	0	120	0	120	326.93	198	79	22	145	52
18	F	PMethod 1	1	2	Phone	3G	2014 Q2	0	0	Way 34	Way 34	450	5	90	61.19	416	4.55	236	44.31	357	0	151	0	151	134.77	412	537	354	470	501
50	F	PMethod 13	1	1	Phone	2G	2011 Q1	0	0	Way 1	Way 1	140	7	20	0	0	0	0	0	0	0	0	0	0	0	0	74	275	331	1110
27	F	PMethod 1	2	2	Phone	3G	2015 Q1	0	0	Way 50	Way 50	500	5	100	2659.43	773	0	349	1012.83	826	0	348	0.03	349	537.54	756	279	671	1011	4875
38	F	PMethod 4	1	1	Phone	3G	2016 Q1	0	0	Way 1	Way 1	160	4	40	0	0	0	0	0	0	0	0	0	0	0	0	60	59	39	36
26	F	PMethod 4	1	2	Phone	LTE	2015 Q3	0	0	Way 19	Way 6	470	11	42.73	3025.36	848	2.32	311	457.64	844	0	304	0	304	952.52	654	425	187	2162	2937
40	F	PMethod 1	1	1	Phone	2G	2012 Q1	0	0	Way 6	Way 6	230	8	28.75	0	0	0	0	0	0	0	0	0	0	0	0	39	22	35	49
33	M	PMethod 3	2	2				0	0	Way 7	Way 7	200	2	100	1581.4	259	0.01	107	152.22	245	0	106	0	106	340.81	260	81	54	202	89
22	M	PMethod 1	1	2	Phone	3G	2014 Q2	0	0	Way 50	Way 33	400	4	100	3571.87	450	0	229	284.17	460	0	229	0	229	782.42	468	155	220	101	254
42	F	PMethod 17	1	2	Phone	3G	2014 Q1	0	0	Way 15	Way 15	170	4	42.5	218.95	207	0	131	213.32	276	0	131	0	131	65.34	149	7	111	4	58
45	M	PMethod 4	1	2	Phone	3G	2014 Q2	0	0	Way 12	Way 12	500	4	125	1138.91	879	0.04	317	706.76	872	0	316	0	316	1541.4	883	493	283	362	264
52	F	PMethod 4	2	2				0	0	Way 8	Way 8	200	2	100	21.02	90	0	56	101.22	99	0	56	0	56	69.16	103	30	100	8	470
46	F	PMethod 14	1	2	Phone	3G	2011 Q2	0	0	Way 15	Way 8	430	11	39.09	1990.47	248	0	127	17.38	393	0	127	0	127	61.73	368	172	131	414	404
43	F	PMethod 3	1	1	Phone	2G	2010 Q1	0	0	Way 20	Way 20	20	1	20	0	0	0	0	0	0	0	0	0	0	0	0	3	38	0	80
32	M	PMethod 3	1	2	Phone	LTE	2015 Q2	0	0	Way 6	Way 6	320	10	32	1544.32	770	0.32	342	602.93	989	0	330	0	330	41.41	445	23	137	5	112
32	M	PMethod 3	1	2	Phone	3G	2015 Q2	0	0	Way 33	Way 33	430	5	86	2939.63	901	0	279	15	598	0	279	0	279	1295.6	598	57	205	50	296
24	M	PMethod 3	1	2	Phone	3G	2014 Q2	0	0	Way 34	Way 34	400	8	50	0	44	0	43	1.44	65	0	43	0	43	4.38	93	341	219	1084	916
38	M	PMethod 6	1	2	Phone	3G	2015 Q2	0	0	Way 15	Way 38	310	16	19.38	5795.41	746	0	344	655.14	1074	0	344	0	344	91.3	517	61	197	45	288
36	F	PMethod 4	2	2	Phone	2G	2012 Q1	0	0	Way 15	Way 49	520	13	40	3022.14	510	0.03	208	187.85	505	0	206	0	206	263.74	521	486	381	1478	842
38	M	PMethod 11	1	2	Phone	3G	2010 Q2	0	0	Way 6	Way 6	550	11	50	0	2	0	2	0	2	0	2	0	2	0	2	164	81	1505	425
40	M	PMethod 2	1	2	Phone	2G	2012 Q1	0	0	Way 6	Way 6	470	6	78.33	5.89	5	0	1	4.57	5	0	1	0	1	40.75	5	373	414	1454	2250
51	M	PMethod 5	1	2	Phone	2G	2006 Q3	0	0	Way 40	Way 40	140	4	35	0	2	0	2	0	2	0	2	0	2	0	2	39	89	23	156
25	F	PMethod 3	2	2				0	0	Way 16	Way 6	150	2	75	72.64	52	0	24	19.15	44	0	24	0	24	42.83	59	84	97	184	377
38	F	PMethod 4	1	2	Phone	3G	2015 Q2	0	0	Way 6	Way 6	520	14	37.14	0.14	21	0	15	0	15	0	15	0	15	25.35	28	78	208	182	2035
50	M	PMethod 4	1	1	Phone	3G	2013 Q2	0	0	Way 1	Way 1	400	4	100	0	0	0	0	0	0	0	0	0	0	0	0	378	323	1002	934
29	M	PMethod 1	2	2	Phone	3G	2013 Q1	0	0	Way 15	Way 13	400	4	100	443.62	906	0.03	260	72.1	871	0	258	0	258	498.93	889	1046	585	1415	1060
23	F	PMethod 3	1	2	Mobile Phone	2G		0	0	Way 60	Way 60	250	3	83.33	51.4	86	0.13	49	0.73	80	0	48	0	48	29.35	112	38	294	2	376
31	F	PMethod 5	1	2	Phone	3G	2012 Q3	0	0	Way 49	Way 13	150	7	21.43	53.09	200	0	100	97.96	222	0	100	0	100	106.69	205	80	506	35	1535
40	F	PMethod 4	3	2				0	0	Way 8	Way 8	170	4	42.5	210.22	255	0	86	155.04	273	0	86	0	86	248.84	232	115	142	46	279
26	F	PMethod 9	2	2				0	0	Way 13	Way 13	280	8	35	1842.17	356	0	170	111.29	372	0	170	0	170	377.97	219	130	78	112	170
40	F	PMethod 4	2	2	Phone	LTE	2015 Q3	0	0	Way 15	Way 13	150	6	25	27.07	214	0	202	5.45	239	0	202	0	202	29.92	241	40	84	138	222
37	F	PMethod 10	1	2				0	0	Way 40	Way 40	60	3	20	1.26	157	0	129	1.27	181	0	129	0	129	17.61	184	30	199	14	384
23	F	PMethod 12	1	2				0	0	Way 8	Way 8	160	12	13.33	389.43	384	0	330	800.09	810	0	330	0	330	100.3	461	12	164	15	340
32	M	PMethod 3	2	2				0	0	Way 6	Way 6	200	4	50	108.27	240	0	100	155.81	286	0	100	0	100	279.39	291	59	122	33	88
35	F	PMethod 4	1	2	Phone	LTE	2014 Q3	0	0	Way 19	Way 19	310	4	77.5	15.02	700	0	223	24.82	642	0	223	3.57	225	450.3	705	137	208	325	396
34	F	PMethod 4	2	2	Phone	LTE	2016 Q1	0	0	Way 6	Way 6	200	3	66.67	329.62	265	10.32	142	25.97	255	0	94	0.08	95	220.85	294	54	85	81	109
20	M	PMethod 4	1	2	Phone	LTE	2015 Q1	0	0	Way 12	Way 20	410	5	82	4384.64	397	19.29	207	299.77	398	0	179	0	179	471.68	352	387	373	2938	869
45	F	PMethod 4	1	2				0	0	Way 15	Way 2	430	6	71.67	1196.06	1108	0	326	2335.37	1257	0	326	0	326	1207.22	932	818	204	1636	446
19	M	PMethod 2	1	2				0	0	Way 6	Way 1	310	7	44.29	1250.06	489	4.75	233	524.68	579	0	150	0	150	400.46	559	243	245	182	97
41	M	PMethod 4	1	2	Phone	3G	2012 Q3	0	0	Way 34	Way 34	500	9	55.56	49.58	72	0	49	18.93	60	0	49	0.03	51	45.32	111	602	291	756	315
34	M	PMethod 4	1	2	Phone	3G	2015 Q1	0	0	Way 6	Way 15	120	3	40	1186.81	130	0.01	83	4.27	114	0	82	0	82	141.96	142	31	131	32	172
38	F	PMethod 1	2	2				0	0	Way 18	Way 18	50	1	50	1032.02	96	0	41	1.16	91	0	41	0.03	42	33.72	64	10	75	9	360
54	M	PMethod 11	1	1	Phone	2G	2013 Q1	0	0	Way 6	Way 6	210	10	21	0	0	0	0	0	0	0	0	0	0	0	0	26	120	41	118
34	M	PMethod 4	1	2	Phone	3G	2016 Q2	0	0	Way 9	Way 9	450	9	50	1.13	217	0	134	59.34	437	0	134	0	134	533.85	491	27	12	43	35
40	M	PMethod 4	1	1	Phone	2G	2012 Q2	0	0	Way 6	Way 6	60	3	20	0	0	0	0	0	0	0	0	0	0	0	0	119	87	21	299
34	M	PMethod 4	1	2	Phone	LTE	2015 Q1	0	0	Way 15	Way 15	470	5	94	1165.07	506	53.57	297	81.28	497	0.4	275	0.66	227	861.73	483	240	192	437	362
40	M	PMethod 6	1	2	Phone	3G	2016 Q2	0	0	Way 38	Way 15	160	12	13.33	33.76	298	0.14	146	54.89	378	0	138	0	138	88.2	342	150	254	271	379
42	F	PMethod 3	1	2	Phone	3G	2013 Q2	0	0	Way 6	Way 6	950	18	52.78	14716.96	616	0	259	405.48	617	0	259	0	259	1621.1	521	108	214	137	2618
16	M	PMethod 4	1	2	Phone	3G	2013 Q2	0	0	Way 38	Way 38	290	8	36.25	1639.91	794	0.04	149	0	146	0	146	0	146	261.25	669	241	195	736	966
19	M	PMethod 4	2	2	Phone	LTE	2015 Q1	0	0	Way 19	Way 19	100	1	100	325.75	136	0	98	4.79	144	0	98	0	98	88.33	153	252	434	659	1157
25	F	PMethod 4	1	2	Phone	LTE	2015 Q3	0	0	Way 24	Way 24	1120	23	48.7	9884.61	664	0.9	342	1034.58	783	0	340	0	340	1758.08	630	368	118	793	405
36	M	PMethod 4	1	2	Phone	LTE	2014 Q3	0	0	Way 7	Way 18	450	3	150	711.22	389	9.53	227	25.95	370	0.48	236	0	178	568.2	398	236	241	399	366
44	F	PMethod 6	2	2	Phone	LTE		0	0	Way 13	Way 13	130	6	21.67	0.54	5	0	3	0.15	7	0	3	0	3	2.98	8	115	814	25	4570
16	M	PMethod 4	1	2	Phone	3G	2014 Q2	0	0	Way 13	Way 8	410	9	45.56	2682.98	670	0	178	1193.72	686	0	178	0	178	623.62	479	404	341	432	484
39	F	PMethod 3	1	2	Phone	3G	2013 Q2	0	0	Way 6	Way 6	590	27	21.85	112.56	195	0	59	1.1	152	0	59	0	59	38.44	189	234	166	469	228
40	M	PMethod 1	1	2	Phone	3G	2014 Q2	0	0	Way 7	Way 7	450	5	90	881.79	649	0	300	77.89	611	0	300	0	300	513.55	714	150	167	336	250
34	M	PMethod 1	1	2	Phone	3G	2014 Q1	0	0	Way 8	Way 38	130	6	21.67	0	23	0	23	0.01	26	0	23	0	23	25.35	30	77	181	32	111
40	F	PMethod 4	1	2	Phone	2G	2014 Q1	0	0	Way 20	Way 38	200	8	25	0	4	0	4	0	4	0	4	0	4	0	5	50	74	16	44
30	M	PMethod 1	1	2	Phone	3G	2013 Q3	0	0	Way 28	Way 51	350	7	50	888.15	544	0	186	226.89	475	0	186	0	186	732.83	511	179	68	298	99
30	F	PMethod 3	1	2	Phone	LTE	2014 Q2	0	0	Way 18	Way 6	1300	7	185.71	531.38	602	0	328	62.82	757	0	328	0	328	1132.72	986	37	93	72	1377
15	F	PMethod 4	1	2	Phone	LTE	2016 Q2	0	0	Way 6	Way 6	410	5	82	4007.65	256	0.12	129	184.45	265	0	123	0.03	124	762.39	218	257	239	2336	1119
20	M	PMethod 4	2	2	Phone	3G	2014 Q3	0	0	Way 3	Way 3	50	1	50	3.08	200	0	181	0	184	0	181	0	181	61.51	607	5	22	4	91
62	F	PMethod 1	1	2	Phone	3G	2011 Q3	0	0	Way 60	Way 18	400	4	100	0	349	0	348	125.4	528	0	348	0.1	350	143.56	714	51	105	54	114
25	M	PMethod 4	1	2	Phone	LTE	2012 Q3	0	0	Way 12	Way 12	500	6	83.33	3.66	136	0	80	54.22	171	0	81	0	80	876.02	162	347	411	931	904
27	M	PMethod 3	1	2	Phone	3G	2013 Q2	0	0	Way 15	Way 15	230	10	23	7.23	33	0	13	3.74	30	0	13	0	13	7.27	31	40	54	24	25
19	M	PMethod 4	1	2	Phone	3G	2014 Q2	0	0	Way 6	Way 6	660	16	41.25	4298.53	740	0	307	713.64	771	0	307	0	307	942.76	843	541	206	4643	414
27	M	PMethod 4	1	2	Phone	LTE	2016 Q2	0	0	Way 6	Way 6	420	5	84	641.17	425	0	225	224.52	489	0	225	0	225	3359.03	346	629	261	762	155
29	F	PMethod 14	1	2	Phone	3G	2014 Q2	0	0	Way 6	Way 6	1050	10	105	9503.11	1221	28.77	362	257.65	948	0	315	0	315	2019.46	1121	233	318	113	545
18	F	PMethod 1	1	2	Phone	3G	2016 Q1	0	0	Way 34	Way 8	300	6	50	2937.34	892	0	301	1284.54	884	0	301	0	301	469.48	788	217	91	547	261
17	F	PMethod 4	2	2	Phone	LTE	2015 Q1	0	0	Way 32	Way 32	180	7	25.71	1315.37	251	0	227	0.49	233	0	227	0	227	204.08	377	43	107	605	1260
15	F	PMethod 4	1	2				0	0	Way 13	Way 6	470	11	42.73	1596.54	506	0	264	152.82	513	0	264	3.02	265	406.44	477	160	182	228	389
30	M	PMethod 3	1	2	Phone	LTE	2015 Q2	0	0	Way 32	Way 32	850	6	141.67	5822.67	1011	3.63	336	502.28	957	0	332	0	332	2292.13	1166	512	260	911	349
42	M	PMethod 4	1	2	Phone	3G	2011 Q3	0	0	Way 6	Way 8	180	5	36	23.85	43	0	30	9.92	50	0	30	0	30	102.52	56	46	158	18	128
53	F	PMethod 5	1	2	Phone	2G	2010 Q2	0	0	Way 19	Way 19	300	2	150	0	3	0	3	0	3	0	3	0	3	0	4	98	152	114	202
27	M	PMethod 6	3	2				0	0	Way 20	Way 20	90	8	11.25	28.41	146	0	127	170.67	242	0	127	0	127	36.31	151	16	19	0	32
21	M	PMethod 4	2	2	Phone	3G	2015 Q1	0	0	Way 13	Way 13	500	10	50	4816.7	477	0	213	231.15	471	0	213	0	213	1134.22	404	139	66	1207	127
28	M	PMethod 14	1	2				0	0	Way 1	Way 1	60	2	30	1.78	192	0	120	2.44	160	0	120	0	120	7.79	192	4	31	5	58
32	F	PMethod 14	1	2	Phone	LTE	2016 Q1	0	0	Way 6	Way 6	600	8	75	14.11	397	0	200	95.39	458	0	200	0	200	409.87	410	110	206	247	692
54	M	PMethod 10	1	1	Phone	3G	2014 Q2	0	0	Way 14	Way 14	240	8	30	0	0	0	0	0	0	0	0	0	0	0	0	77	131	73	270
37	F	PMethod 4	1	2	Phone	LTE	2016 Q1	0	0	Way 56	Way 31	300	3	100	1891.87	825	0	329	273.65	766	0	329	0	329	861.92	778	352	312	1159	1280
39	M	PMethod 4	2	2				0	0	Way 3	Way 34	530	11	48.18	1349.46	166	0	74	9.14	135	0	74	0	74	263.52	172	442	453	611	305
32	M	PMethod 4	3	2	Phone	3G	2014 Q2	0	0	Way 2	Way 2	650	11	59.09	3471.81	359	0	199	172.5	297	0	199	0	199	624.72	1298	381	843	150	358
40	F	PMethod 4	1	2	Phone	3G	2014 Q2	0	0	Way 34	Way 34	150	3	50	303.12	223	0	157	133.83	239	0	157	0	157	137.4	228	37	48	55	85
14	F	PMethod 1	1	2	Phone	3G	2014 Q3	0	0	Way 6	Way 6	30	2	15	5.66	55	0	52	4.64	61	0	52	0	52	1.28	60	13	91	20	701
38	M	PMethod 4	1	2	Phone	LTE		0	0	Way 12	Way 6	700	6	116.67	131.07	330	0	173	1773.38	392	0	173	0	173	613.42	262	206	164	276	155
27	M	PMethod 4	1	2	Phone	3G	2012 Q3	0	0	Way 8	Way 8	930	25	37.2	2276.52	834	0.02	289	1007.93	865	0	287	0	287	863.53	762	126	95	63	137
32	M	PMethod 4	1	2	Phone	3G	2015 Q2	0	0	Way 44	Way 44	1080	13	83.08	12411.46	868	0.06	268	607.18	806	0	263	0	263	187.87	858	131	125	543	371
65	M	PMethod 4	2	2	Phone	3G	2014 Q3	0	0	Way 33	Way 33	400	4	100	0	57	0	57	0	59	0	57	0	57	0.16	106	878	396	5791	3835
22	F	PMethod 4	2	2				0	0	Way 3	Way 34	370	11	33.64	382.13	262	0	145	86.49	389	0	145	0	145	494.19	352	46	44	109	84
40	M	PMethod 15	1	2	Phone	3G		0	0	Way 44	Way 44	420	9	46.67	2899.24	947	0	339	87.04	858	0	339	0	339	766.53	717	284	358	335	573
20	M	PMethod 3	1	2	Phone	3G	2014 Q2	0	0	Way 8	Way 8	210	13	16.15	475.5	422	7.32	338	1331.58	1028	0	316	0	316	122.44	521	51	265	22	421
25	F	PMethod 14	2	2				0	0	Way 43	Way 51	350	7	50	1495.94	421	0	208	125.92	454	0	208	0	208	263.44	436	72	80	505	816
19	M	PMethod 4	1	2	Phone	3G	2015 Q2	0	0	Way 6	Way 6	550	11	50	2791.85	646	0	285	198.47	584	2.07	361	0	285	822.21	647	152	126	168	101
54	M	PMethod 4	1	2				0	0	Way 17	Way 20	270	4	67.5	370.14	986	0	290	84.45	747	0	290	0	290	378.32	976	206	95	231	130
24	M	PMethod 1	1	2	Phone	3G	2012 Q3	0	0	Way 8	Way 8	40	3	13.33	0	94	0	94	20.58	207	0	94	0	94	9.14	122	20	86	7	89
50	M	PMethod 4	1	2	Phone	3G	2010 Q3	0	0	Way 35	Way 19	470	4	117.5	0.13	39	0	38	4.45	78	0	38	0	38	66.69	90	851	189	650	377
55	F	PMethod 4	1	1				0	0	Way 1	Way 13	440	17	25.88	0	0	0	0	0	0	0	0	0	0	0	0	281	308	479	1374
30	F	PMethod 4	1	2	Phone	3G	2014 Q2	0	0	Way 18	Way 24	300	3	100	203.19	303	0.01	243	6.11	428	0	242	0	242	303.71	554	58	132	208	442
30	M	PMethod 4	1	2	Phone	3G	2014 Q1	0	0	Way 15	Way 15	530	10	53	71.58	379	0	340	9.14	706	0	340	0	340	1235.44	605	417	283	1350	850
55	M	PMethod 10	2	2	Phone	3G	2013 Q2	0	0	Way 6	Way 6	200	4	50	2.07	70	0	38	4.56	101	0	38	0	38	33.38	177	35	23	17	20
62	M	PMethod 4	1	2	Phone	3G	2016 Q1	0	0	Way 34	Way 34	600	11	54.55	5574.73	590	0	348	158.18	581	4.84	354	0	348	962.08	575	200	187	351	256
26	M	PMethod 11	1	2	Phone	3G	2012 Q3	0	0	Way 15	Way 15	150	3	50	304.25	471	0	313	22.81	464	0	313	0	313	51.55	537	142	140	157	158
46	M	PMethod 2	2	2				0	0	Way 6	Way 6	350	7	50	0	125	0	125	0.65	1030	0	125	0	125	10.63	625	370	246	2002	1072
63	F	PMethod 11	1	1	Phone	2G	2010 Q1	0	0	Way 6	Way 1	530	24	22.08	0	0	0	0	0	0	0	0	0	0	0	0	121	259	56	331
26	F	PMethod 4	1	2	Phone	LTE	2015 Q3	0	0	Way 1	Way 1	380	8	47.5	1462.36	316	0	180	62.76	308	0	180	0	180	146.12	240	109	95	150	188
30	F	PMethod 6	1	2	Phone	3G	2012 Q1	0	0	Way 6	Way 39	170	4	42.5	0.25	293	0	278	273.22	550	0	278	0	278	234.13	440	24	148	30	440
21	M	PMethod 4	1	2	Phone	3G	2015 Q3	0	0	Way 12	Way 50	520	11	47.27	4978.84	979	0.03	252	238.6	793	0	250	0	250	616.91	542	162	145	616	849
53	F	PMethod 3	1	2				0	0	Way 1	Way 1	460	10	46	58.36	549	0.05	329	4.51	458	0	328	0	328	101.87	907	326	213	348	332
26	F	PMethod 10	1	1	Phone	2G	2011 Q1	0	0	Way 1	Way 8	520	26	20	0	0	0	0	0	0	0	0	0	0	0	0	150	388	155	1464
62	M	PMethod 6	2	2	Phone	3G	2013 Q2	0	0	Way 15	Way 15	280	6	46.67	0	39	0	35	0	36	0	35	0	35	1.39	76	147	152	224	337
25	M	PMethod 4	2	2				0	0	Way 1	Way 54	400	4	100	2665.2	878	363.02	358	161.08	754	0	189	27.98	207	1855.43	1131	339	280	291	175
23	F	PMethod 4	2	2	Phone	3G	2015 Q3	0	0	Way 39	Way 6	300	3	100	362.34	349	0.18	191	216.48	342	0	180	1.8	184	355.06	383	380	526	710	2313
30	M	PMethod 1	1	2	Phone	LTE		0	0	Way 28	Way 28	350	4	87.5	948.31	512	0.58	325	90.11	498	0	278	0	278	456.27	438	90	104	78	245
33	M	PMethod 14	1	2	Phone	LTE		0	0	Way 6	Way 6	120	2	60	338.07	145	0.02	63	50.48	142	0	61	0.08	62	366.76	107	47	24	97	33
40	F	PMethod 4	1	2	Phone	LTE	2015 Q2	0	0	Way 8	Way 8	400	4	100	166.49	442	0	189	89.63	435	0	189	0	189	240.94	450	642	374	2684	1922
24	F	PMethod 4	1	2	Phone	LTE	2015 Q3	0	0	Way 33	Way 12	550	5	110	2980.63	589	286.91	382	381.16	571	0	283	0	283	1089.98	707	146	285	172	527
25	F	PMethod 4	1	2	Phone	3G	2015 Q1	0	0	Way 1	Way 35	450	5	90	6350.67	666	51.56	434	428.42	655	0.47	370	0	307	1228.26	813	101	129	238	408
33	M	PMethod 7	1	2	Phone	LTE	2016 Q2	0	0	Way 1	Way 1	230	11	20.91	22.55	334	0	233	104.44	604	0	233	0	233	176.88	617	22	22	20	41
41	F	PMethod 4	1	2	Phone	LTE	2015 Q2	0	0	Way 19	Way 19	600	12	50	6719.26	684	0	341	283.3	660	0	341	0	341	400.93	684	239	357	192	980
47	M	PMethod 3	1	2	Phone	3G	2015 Q3	0	0	Way 12	Way 6	1000	4	250	8316.3	582	2.88	329	837.93	549	0	253	0	253	599.14	587	353	203	1170	450
44	M	PMethod 10	1	1	Phone	3G	2014 Q1	0	0	Way 6	Way 6	210	9	23.33	0	0	0	0	0	0	0	0	0	0	0	0	83	50	71	73
50	F	PMethod 3	1	2	Phone	2G	2013 Q2	0	0	Way 6	Way 1	260	8	32.5	1.87	112	0	102	0	102	0	102	0	102	3.01	201	74	206	471	1156
18	M	PMethod 4	1	2	Phone	3G	2015 Q3	0	0	Way 15	Way 15	50	1	50	136.95	115	0	24	5.62	83	0	24	0	24	51.57	117	41	171	27	107
36	F	PMethod 13	1	2	Phone	LTE	2016 Q1	0	0	Way 31	Way 6	330	9	36.67	6689.42	345	0.01	154	142.84	303	0	153	0	153	761.53	332	175	103	291	211
52	M	PMethod 4	2	2	Phone	LTE	2015 Q2	0	0	Way 15	Way 15	500	9	55.56	37.05	169	0	133	114.14	349	0	133	0	133	117.66	379	1074	656	1269	704
26	F	PMethod 4	2	2	Phone	2G	2014 Q1	0	0	Way 1	Way 1	450	12	37.5	36.34	142	0	102	16.52	172	0	102	0	102	30.24	158	361	360	647	1078
41	F	PMethod 4	1	2	Phone	3G	2015 Q2	0	0	Way 6	Way 6	350	6	58.33	51	378	0.14	345	237.74	613	0	344	0	344	715.42	503	353	330	946	886
28	F	PMethod 1	2	2				0	0	Way 6	Way 6	500	12	41.67	4993.21	647	0	341	293.37	688	0	341	0	341	233.67	568	210	460	1	8325
45	M	PMethod 2	1	2	Phone	3G	2015 Q2	0	0	Way 6	Way 6	300	15	20	38.97	1464	0	332	98.32	2804	0	332	1.77	333	16.64	1321	1064	90	1348	94
17	F	PMethod 14	1	2				0	0	Way 1	Way 60	400	4	100	4195.88	676	0	237	119.13	675	0	236	0.04	238	1438.61	591	836	1044	1787	2639
58	M	PMethod 4	1	2	Phone	LTE	2016 Q2	0	0	Way 45	Way 45	450	6	75	1069.38	212	2.57	92	22.07	199	0	91	0	91	385.71	204	334	368	274	503
36	M	PMethod 13	1	2	Phone	3G	2014 Q3	0	0	Way 20	Way 15	250	4	62.5	1004.22	1219	0	287	36.59	1030	0	287	0	287	914.19	714	595	174	2169	545
21	M	PMethod 4	1	2	Phone	LTE	2015 Q1	0	0	Way 6	Way 15	400	4	100	1322.28	677	44.12	410	659.74	667	0	272	0	272	677.92	575	291	169	284	124
52	F	PMethod 4	1	2	Phone	3G	2016 Q1	0	0	Way 12	Way 12	300	3	100	2.35	31	0	16	0.15	26	0.01	21	0	16	6.44	31	116	13	1025	118
29	M	PMethod 4	2	2				0	0	Way 20	Way 20	430	15	28.67	159.57	275	0	152	228.64	638	0	152	0	152	181.73	524	327	197	568	577
18	F	PMethod 4	1	2	Phone	LTE	2016 Q1	0	0	Way 20	Way 17	370	18	20.56	3208.21	499	15.86	248	1156.9	756	0	226	0	226	473.47	619	338	327	806	1186
37	M	PMethod 9	1	2	Phone	3G	2014 Q2	0	0	Way 6	Way 6	410	5	82	2.85	258	0	231	337.03	551	0	231	0	231	548.28	598	167	116	285	162
46	M	PMethod 4	1	2	Phone	3G	2015 Q1	0	0	Way 52	Way 6	590	10	59	4989.44	798	2.48	265	9.71	700	0	251	0	251	1384.12	360	343	192	227	476
49	F	PMethod 3	1	2	Phone	3G	2014 Q2	0	0	Way 1	Way 20	360	8	45	2603.38	281	0	130	179.12	283	0	130	0	130	339.02	236	108	203	65	341
43	F	PMethod 8	1	2				0	0	Way 20	Way 20	250	3	83.33	1543.66	206	7.71	140	20.93	195	0	106	0	106	215.55	198	557	545	875	786
35	F	PMethod 4	2	2	Phone	3G	2013 Q2	0	0	Way 6	Way 15	130	9	14.44	242.35	277	0	103	116.11	388	0	103	0	103	131.39	292	53	94	103	236
26	F	PMethod 4	1	2	Phone	LTE	2015 Q1	0	0	Way 3	Way 3	250	4	62.5	1351.33	385	0	212	28.79	346	0	212	0	212	506.13	345	210	538	293	1544
38	M	PMethod 6	1	2	Phone	3G	2014 Q1	0	0	Way 12	Way 12	500	10	50	77.43	300	0	289	289.87	597	0	289	0	289	475.57	626	548	347	932	741
16	M	PMethod 3	3	2	Phone	3G	2015 Q3	0	0	Way 15	Way 15	260	12	21.67	0	22	0	22	0.77	38	0	22	0	22	3.89	29	64	51	83	110
29	M	PMethod 4	2	2	Phone	3G	2010 Q2	0	0	Way 1	Way 1	350	7	50	935.99	363	0	132	25.37	274	0	132	0	132	80.57	358	383	224	175	75
46	M	PMethod 2	1	1	Phone	2G	2009 Q3	0	0	Way 1	Way 6	40	2	20	0	0	0	0	0	0	0	0	0	0	0	0	40	94	87	180
59	M	PMethod 4	1	2				0	0	Way 12	Way 12	250	3	83.33	470.28	517	0	69	73.1	306	0	69	0	69	56.53	490	197	142	450	818
39	M	PMethod 4	1	2	Phone	3G	2015 Q1	0	0	Way 6	Way 6	700	7	100	9.19	263	0.11	135	145.55	335	0	134	0	134	1024.07	255	124	48	304	386
29	F	PMethod 9	1	2	Phone	LTE	2013 Q3	0	0	Way 13	Way 6	190	6	31.67	47.44	108	0	46	3.82	99	0	46	0	46	50.17	108	88	140	154	626
17	F	PMethod 2	2	2	Phone	3G	2015 Q2	0	0	Way 15	Way 15	370	17	21.76	993.51	135	0	58	40.22	134	0	58	0	58	81.88	116	151	82	147	275
30	F	PMethod 4	1	2	Phone	LTE	2016 Q2	0	0	Way 49	Way 49	520	9	57.78	2231.63	438	0.56	191	71.54	429	0	189	0	189	377.26	377	78	113	137	252
48	F	PMethod 4	1	1	Phone	2G	2008 Q1	0	0	Way 6	Way 6	90	4	22.5	0	0	0	0	0	0	0	0	0	0	0	0	32	48	9	282
24	F	PMethod 1	1	2	Phone	LTE	2015 Q1	0	0	Way 6	Way 6	530	9	58.89	1494.48	1854	91.81	432	81.44	1450	0	317	0	317	720.86	1561	70	72	209	361
14	F	PMethod 4	1	2	Phone	3G	2015 Q2	0	0	Way 6	Way 3	350	7	50	378.62	398	14.81	190	329.08	366	0	136	0	136	296.24	354	213	250	719	893
23	F	PMethod 14	1	2	Phone	3G	2014 Q2	0	0	Way 1	Way 6	450	3	150	1293.95	274	0.53	130	95.2	258	0	127	0	127	489.38	259	372	281	1135	2099
27	M	PMethod 4	1	2	Phone	LTE	2016 Q2	0	0	Way 12	Way 12	400	4	100	40.14	675	0	310	1691.07	692	0	310	0	310	1428.37	700	352	219	1657	636
33	M	PMethod 4	2	2	Phone	LTE	2016 Q1	0	0	Way 6	Way 6	400	5	80	2941.3	462	0.38	231	92	448	0	218	0	218	647.83	354	297	228	198	225
46	M	PMethod 4	1	1	Phone	2G	2012 Q1	0	0	Way 35	Way 35	80	3	26.67	0	0	0	0	0	0	0	0	0	0	0	0	66	293	58	873
27	F	PMethod 3	1	2	Phone	2G	2013 Q2	0	0	Way 13	Way 8	410	10	41	2590.14	731	0	251	209.53	816	0	251	0	251	81.69	621	89	311	85	1206
23	F	PMethod 1	1	2	Phone	LTE	2016 Q2	0	0	Way 15	Way 15	50	5	10	5.36	110	0	72	19.16	144	0	72	0	72	7.62	109	14	356	2	2189
23	M	PMethod 4	2	2	Phone	3G	2013 Q3	0	0	Way 20	Way 15	170	8	21.25	26.55	196	0.04	136	53.42	232	0.01	139	0	135	86.37	249	37	188	33	125
60	M	PMethod 4	1	2	Phone	3G	2015 Q1	0	0	Way 12	Way 12	400	8	50	0.43	2	0	1	0	1	0	1	0	1	0.49	2	154	59	101	152
26	M	PMethod 4	1	2	Phone	LTE	2015 Q2	0	0	Way 1	Way 10	460	14	32.86	1157.69	361	0.04	246	164.62	471	0.87	267	0	244	435.83	512	98	74	153	492
23	M	PMethod 4	2	2				0	0	Way 12	Way 12	600	8	75	2521.3	391	0.06	176	548.95	378	0	172	0	172	970.29	364	108	91	210	469
27	F	PMethod 4	1	2	Phone	LTE	2015 Q1	0	0	Way 24	Way 24	500	4	125	2837.27	852	96.4	511	261.52	816	0	347	0	347	1183.57	951	77	91	926	951
18	M	PMethod 4	1	2	Phone	3G	2015 Q3	0	0	Way 1	Way 1	110	3	36.67	0.08	11	0	6	0.06	9	0	6	0	6	1.23	10	5	138	47	140
32	F	PMethod 1	1	2	Phone	LTE	2014 Q3	0	0	Way 3	Way 20	370	9	41.11	32.62	462	0	181	142.69	456	0	181	0	181	147.99	501	27	165	10	943
46	M	PMethod 1	1	2	Phone	3G	2016 Q1	0	0	Way 12	Way 17	300	3	100	1.2	290	0	228	73.73	463	0	228	0	228	318.82	486	126	51	936	429
14	M	PMethod 4	1	2				0	0	Way 43	Way 43	100	1	100	637.34	429	0	165	75.41	343	0	165	0	165	311.86	495	47	78	79	21
30	M	PMethod 1	1	2	Phone	3G	2015 Q2	0	0	Way 24	Way 24	720	17	42.35	5143.86	608	0	262	76.38	545	0	262	0	262	1562.22	616	178	169	381	387
56	M	PMethod 6	1	2	Phone	LTE	2013 Q2	0	0	Way 20	Way 20	210	10	21	208.79	439	0	348	158.22	471	0	348	0	348	31.94	470	27	94	21	215
28	M	PMethod 4	1	2	Phone	3G		0	0	Way 8	Way 8	320	4	80	1668.8	500	1.54	274	80.17	512	0	273	0	273	321.69	458	214	185	810	775
29	M	PMethod 10	2	2				0	0	Way 10	Way 10	400	4	100	517.22	534	0	231	17.74	492	0	231	2.18	234	194.69	714	352	270	399	299
55	M	PMethod 4	1	2	Phone	3G	2014 Q1	0	0	Way 12	Way 12	450	9	50	4.45	270	0	148	0	148	0	148	0	148	30.58	285	332	285	308	351
62	M	PMethod 2	1	2	Phone	3G	2014 Q1	0	0	Way 1	Way 12	400	4	100	4.07	210	0	186	192.32	734	0	186	0	186	215.97	932	812	145	3416	263
50	M	PMethod 10	1	2	Phone	LTE		0	0	Way 3	Way 3	500	5	100	4073.63	721	0.08	327	207.5	712	0	323	0	323	731.1	749	89	204	83	274
50	M	PMethod 4	1	2	Phone	LTE		1	1	Way 42	Way 42	450	3	150	37.23	576	0	260	99.07	509	0	260	0	260	329.21	667	247	86	77	47
60	F	PMethod 4	1	2	Phone	3G	2014 Q1	0	0	Way 1	Way 1	1000	20	50	8015.62	866	0	302	44.2	788	0	302	0	302	1527.2	804	171	218	385	1001
46	M	PMethod 1	1	2	Phone	3G	2015 Q3	0	0	Way 6	Way 6	250	11	22.73	1081.1	489	0	325	33.78	670	0	325	0	325	120.57	487	6	333	2	1209
28	M	PMethod 1	1	2	Phone	3G	2015 Q2	0	0	Way 6	Way 6	630	4	157.5	2694.11	955	30.53	388	408.95	826	0	297	0	297	1837.03	952	442	367	2049	2350
43	M	PMethod 1	1	2	Phone	LTE	2013 Q1	0	0	Way 17	Way 17	400	4	100	2.94	306	0	253	110.12	622	0	253	0	253	331.05	669	175	279	354	639
18	M	PMethod 4	1	2	Phone	3G	2016 Q1	0	0	Way 13	Way 8	50	2	25	94.95	179	0	167	45.91	225	0	167	0	167	42.58	427	79	154	197	764
42	M	PMethod 3	1	2	Phone	3G	2015 Q1	0	0	Way 31	Way 31	280	11	25.45	24.7	187	0	121	30.57	150	0	121	0	121	27.32	185	350	377	54	550
43	M	PMethod 1	1	2	Phone	3G	2013 Q1	0	0	Way 38	Way 38	490	11	44.55	2211.76	451	0	237	113.96	483	0	237	0	237	456.25	574	348	513	392	554
28	M	PMethod 3	1	2	Phone	3G	2013 Q2	0	0	Way 6	Way 6	30	1	30	1.19	11	0	10	106.93	18	0	10	0	10	15.86	11	6	88	3	159
26	F	PMethod 4	2	2	Phone	3G	2015 Q2	0	0	Way 3	Way 20	350	14	25	10.37	186	0	145	54.76	266	0	145	0	145	119.92	216	97	124	83	242
20	F	PMethod 4	1	2	Phone	3G	2015 Q2	0	0	Way 6	Way 1	620	12	51.67	1088.46	330	0.07	147	210.56	330	0	145	0.03	147	731.45	336	561	303	1226	486
19	M	PMethod 1	1	2				0	0	Way 6	Way 6	700	5	140	2368.52	376	0.03	189	62.24	387	0	187	0	187	465.21	408	55	48	16	24
21	M	PMethod 4	2	2	Phone	LTE	2016 Q2	0	0	Way 12	Way 12	500	5	100	4410.68	672	0	265	401.3	664	0	265	0	265	520.54	618	719	470	2697	772
25	F	PMethod 10	1	2	Phone	LTE	2014 Q3	0	0	Way 1	Way 1	180	4	45	332.12	82	0.16	35	28.31	75	0	33	0	34	33.06	82	73	370	40	582
24	F	PMethod 4	2	2				0	0	Way 10	Way 38	540	7	77.14	2386.95	363	56.37	150	89.09	350	0.24	168	0	125	1498.86	296	403	199	2084	352
36	M	PMethod 15	1	2				0	0	Way 3	Way 6	940	18	52.22	8596.43	736	1.74	315	1389.08	733	0	303	0	303	1587.54	526	91	93	162	400
21	M	PMethod 2	3	2	Phone	LTE		0	0	Way 1	Way 1	100	5	20	2.41	136	0	94	4.95	153	0	94	0	94	30.37	159	23	40	9	32
22	F	PMethod 3	1	2	Phone	3G	2013 Q2	0	0	Way 18	Way 1	560	8	70	963.8	628	101.77	315	444.83	598	0	226	0	226	512.14	629	968	700	3266	3189
42	M	PMethod 4	1	2	Phone	3G	2013 Q1	0	0	Way 34	Way 34	550	13	42.31	1772.21	585	0	303	1286.94	388	0	303	0.01	304	491.35	470	101	130	240	244
33	M	PMethod 4	1	2	Phone	LTE	2014 Q3	0	0	Way 15	Way 1	630	23	27.39	207.97	1081	0	330	440.68	1063	0	330	0	330	483.66	1018	154	535	122	529
42	M	PMethod 3	1	2	Phone	LTE	2014 Q2	0	0	Way 61	Way 61	910	6	151.67	6568.21	725	305.42	358	227.16	714	3.12	364	0	344	2547.06	823	438	403	1130	727
15	M	PMethod 4	1	2	Phone	LTE	2016 Q2	0	0	Way 6	Way 6	370	6	61.67	1459.95	311	0.01	153	8.05	283	0	151	0	151	466.56	289	27	122	19	55
33	M	PMethod 1	2	2	Phone	2G	2000 Q2	0	0	Way 10	Way 10	400	4	100	1078.11	923	0	276	414.95	843	1.27	339	20.97	278	869.8	827	446	631	714	917
40	M	PMethod 11	1	2	Phone	3G	2015 Q2	0	0	Way 52	Way 52	450	9	50	1243.29	863	0.85	253	3.54	498	0	237	0	236	516.76	890	540	337	462	502
40	F	PMethod 14	1	2	Phone	LTE	2015 Q1	0	0	Way 33	Way 6	290	13	22.31	66.36	337	0	160	7.35	373	0	160	0	160	70.69	350	43	71	19	170
36	M	PMethod 14	1	2	Phone	3G	2012 Q3	0	0	Way 13	Way 62	400	4	100	3461.64	1356	0.01	288	128.62	1176	0	287	0	287	234.45	1347	433	448	1886	1132
22	F	PMethod 4	1	2	Phone	LTE	2016 Q2	0	0	Way 45	Way 45	60	3	20	60.07	88	0.36	58	29.2	96	0	53	0	53	46.24	98	27	114	30	3472
50	F	PMethod 4	2	2				0	0	Way 15	Way 6	410	12	34.17	168.28	453	0	215	108.16	434	0	215	0	215	267.68	483	185	340	914	2076
35	M	PMethod 1	1	2	Phone	LTE	2015 Q1	0	0	Way 56	Way 8	150	2	75	109.66	222	2.79	119	155.45	204	0	82	0	82	224.24	212	53	223	23	198
18	F	PMethod 6	1	2	Phone	3G	2014 Q2	0	0	Way 20	Way 20	160	7	22.86	0.03	7	0	5	2.3	9	0	5	0	5	7.85	12	50	91	140	1406
43	F	PMethod 1	1	2	Phone	3G	2012 Q1	0	0	Way 22	Way 22	100	1	100	0.28	37	0	17	1.26	35	0	17	0	17	3.57	42	22	74	22	143
36	F	PMethod 1	1	2	Phone	3G	2014 Q3	0	0	Way 24	Way 20	330	15	22	2346.61	451	0	327	202.14	676	0.05	328	0	327	99.55	616	28	120	16	253
31	M	PMethod 4	1	2	Phone	3G	2014 Q1	0	0	Way 12	Way 12	150	3	50	1329.72	332	0.07	203	66.34	343	0.03	209	0	197	84.53	327	15	25	0	6
18	M	PMethod 4	2	2				0	0	Way 12	Way 24	930	12	77.5	4680.39	613	53.11	373	879.36	641	0.01	287	0	284	860.49	604	205	108	593	546
23	M	PMethod 4	2	2	Phone	3G	2016 Q3	0	0	Way 17	Way 6	350	7	50	2964.74	400	0	132	178.77	375	0	132	0	132	477.99	368	512	164	495	197
22	F	PMethod 4	1	2	Phone	3G	2016 Q1	0	0	Way 1	Way 2	520	6	86.67	2291.47	429	129.3	293	142.83	423	0	189	0	189	909.63	422	222	156	339	278
46	M	PMethod 3	2	2				0	0	Way 12	Way 6	400	4	100	0.04	27	0	23	2.3	61	0	23	0	23	31.29	74	428	202	758	188
33	F	PMethod 4	1	2	Phone	3G	2013 Q2	0	0	Way 15	Way 15	460	11	41.82	781.64	477	0	165	296.52	451	0	165	0	165	612.26	453	778	485	3131	2491
32	M	PMethod 1	1	2	Phone	LTE	2014 Q2	1	1	Way 60	Way 60	810	9	90	5538.23	1110	2.69	279	216.1	1370	0	276	10.86	327	2341.2	2189	728	474	1166	363
30	F	PMethod 1	1	2	Phone	LTE	2013 Q3	0	0	Way 40	Way 40	120	3	40	224.52	44	0	17	0	17	0	17	0	17	66.94	41	134	526	244	1923
16	F	PMethod 4	1	2	Phone	3G	2016 Q1	0	0	Way 1	Way 6	500	10	50	995.51	252	1.01	142	8.5	186	0.92	140	0	139	291.17	266	158	252	314	677
50	F	PMethod 4	1	2	Phone	3G	2014 Q2	0	0	Way 3	Way 3	740	16	46.25	8219.88	670	0.33	320	679.52	674	4.3	416	0	319	1206.55	686	507	437	3179	3402
48	M	PMethod 4	1	2	Phone	3G	2014 Q3	0	0	Way 6	Way 6	400	4	100	1514.29	639	0	273	524.77	599	0	273	0	273	254.41	660	435	437	915	691
30	F	PMethod 2	1	2	Phone	2G	2011 Q3	0	0	Way 2	Way 2	510	13	39.23	0	15	0	15	0	15	0	15	0	15	0	15	684	564	1810	1461
24	M	PMethod 4	2	2	Phone	2G	2015 Q1	0	0	Way 15	Way 2	300	8	37.5	288.17	138	0	66	33.95	146	0	66	0	66	52.56	134	275	204	1088	1026
25	M	PMethod 3	2	2	Phone	LTE		0	0	Way 12	Way 12	900	16	56.25	8278.8	942	59.55	389	625.26	896	0	329	0	329	678.71	888	909	777	820	631
20	M	PMethod 4	1	2	Phone	LTE	2016 Q2	0	0	Way 1	Way 1	550	5	110	5918.44	388	0.74	220	105.74	347	0	216	67.17	260	1403.7	428	428	350	1098	861
25	M	PMethod 3	1	2	Phone	LTE	2016 Q1	0	0	Way 9	Way 9	520	6	86.67	3167.97	823	0	319	159.5	834	0.23	364	0	319	919.6	860	549	159	2529	128
63	M	PMethod 4	1	1		2G	2013 Q2	0	0	Way 34	Way 8	230	5	46	0	0	0	0	0	0	0	0	0	0	0	0	23	41	31	106
24	F	PMethod 1	1	2				0	0	Way 2	Way 2	250	4	62.5	1458.32	263	0	152	213.93	265	0	152	0	152	171.66	253	45	19	13	11
30	M	PMethod 4	1	2	Phone	3G	2015 Q1	0	0	Way 15	Way 1	430	6	71.67	1550.67	818	0	270	83.57	804	0	270	0	270	340.16	879	641	528	832	606
34	M	PMethod 2	2	2				0	0	Way 6	Way 45	190	5	38	4.52	151	0	105	116.03	417	0	105	0	105	2.91	193	332	151	362	153
25	F	PMethod 4	1	2	Phone	3G	2014 Q3	0	0	Way 20	Way 20	60	5	12	0.03	63	0	60	22.82	150	0	60	0	60	27.99	163	35	81	6	75
26	F	PMethod 4	1	2	Phone	LTE	2016 Q2	0	0	Way 12	Way 12	570	9	63.33	5992.82	727	0	341	260.39	700	0	341	0	341	870.3	734	520	676	677	1447
45	M	PMethod 4	1	2		2G	2015 Q2	0	0	Way 6	Way 12	500	5	100	25.32	387	0	324	1212.93	668	0	324	0	324	871.48	534	134	175	226	161
23	F	PMethod 8	2	2				0	0	Way 18	Way 6	170	5	34	2300.37	373	4.35	97	289.11	365	0	89	0	89	456.62	266	120	125	650	678
27	F	PMethod 3	1	2	Phone	3G	2014 Q3	0	0	Way 8	Way 8	160	7	22.86	0.07	28	0	24	0	24	0	24	0	24	8.04	46	75	171	12	1050
30	M	PMethod 10	2	2				0	0	Way 6	Way 6	80	3	26.67	8.07	43	0	24	8.41	47	0	24	0	24	10.03	53	93	196	11	293
57	F	PMethod 4	1	2	Phone	2G	2011 Q2	0	0	Way 6	Way 20	220	3	73.33	0.22	348	0	339	23.49	1975	0	339	0	339	71.76	2691	534	298	700	369
52	M	PMethod 4	1	2	Phone	3G	2014 Q2	0	0	Way 18	Way 17	300	3	100	1.28	126	0	125	252.77	447	0	125	0	125	94.85	407	77	92	54	79
22	M	PMethod 2	1	2	Phone	3G	2015 Q1	0	0	Way 56	Way 56	710	10	71	6671.76	543	0.09	204	485.15	527	0	196	0	196	1018.09	479	96	80	105	39
30	F	PMethod 1	1	2	Phone	3G	2015 Q1	0	0	Way 22	Way 22	520	6	86.67	27.36	208	0	100	78.68	201	0	100	0	100	313.57	214	210	223	2432	4202
27	M	PMethod 2	2	2	Phone	3G	2012 Q3	0	0	Way 39	Way 8	590	13	45.38	2270.43	414	0	169	191.86	402	0	169	0	169	185.71	416	500	535	2633	3216
23	F	PMethod 4	1	2	Phone	3G	2016 Q1	0	0	Way 6	Way 6	510	11	46.36	3016.31	610	0	324	645.02	626	0	324	0	324	552.1	533	959	175	1422	578
29	M	PMethod 4	1	2	Phone	LTE	2016 Q1	0	0	Way 15	Way 15	300	3	100	2728.51	557	0.69	267	134.37	521	0.03	269	0	266	757.89	455	139	127	327	180
22	F	PMethod 6	1	2	Phone	3G	2015 Q3	0	0	Way 1	Way 1	170	10	17	54.69	183	0.5	68	1.58	163	0	66	0	66	105.04	199	147	114	186	575
39	M	PMethod 3	1	2	Phone	3G	2015 Q2	0	0	Way 33	Way 33	400	4	100	832.16	1055	0	313	11.93	805	0	313	0	313	429.32	1091	90	191	16	70
20	F	PMethod 6	1	2	Phone	3G	2013 Q2	0	0	Way 3	Way 8	180	7	25.71	18.83	66	0	36	7.66	68	0	36	0	36	41.42	71	50	46	46	70
26	M	PMethod 2	1	2	Phone	2G	2012 Q3	0	0	Way 20	Way 20	580	13	44.62	0	1	0	1	0	1	0	1	0	1	0	1	1400	466	2495	558
60	M	PMethod 4	2	2	Phone	2G	2012 Q3	0	0	Way 6	Way 6	80	4	20	0	12	0	12	0.36	18	0	12	0	12	11.7	22	20	133	6	48
43	M	PMethod 4	2	2	Phone	LTE	2016 Q3	0	0	Way 1	Way 1	400	4	100	1.17	313	0	277	115.95	819	0	277	0	277	377.58	961	519	492	496	590
21	M	PMethod 4	1	2	Phone	3G	2014 Q2	0	0	Way 6	Way 6	350	9	38.89	2111.97	973	12.73	390	802.89	909	0	270	0	270	648.39	1099	132	152	287	116
38	F	PMethod 3	1	2	Phone	3G	2013 Q2	0	0	Way 3	Way 48	450	8	56.25	29.51	366	0	348	38.63	1169	0	348	0	348	288.1	1190	55	171	60	149
50	F	PMethod 10	1	2	Phone	2G	2008 Q3	0	0	Way 24	Way 1	200	4	50	0	5	0	5	0	5	0	5	0	5	0	5	59	66	88	125
18	M	PMethod 4	1	2	Phone	3G	2015 Q2	0	0	Way 38	Way 38	410	16	25.63	563.73	366	0.03	127	58.68	407	0	126	0	126	273.23	415	195	204	141	125
25	M	PMethod 4	2	2	Phone	3G	2015 Q3	0	0	Way 38	Way 13	440	18	24.44	137.32	199	0	72	57.49	190	0	72	0	72	112.83	205	60	127	905	1407
45	M	PMethod 4	2	2				0	0	Way 43	Way 43	200	2	100	0	1	0	1	0	1	0	1	0	1	0	1	128	58	167	85
47	F	PMethod 1	1	2	Phone	LTE	2016 Q1	0	0	Way 22	Way 22	400	4	100	96.44	513	2.55	331	39.87	519	0	318	0	318	606.16	760	43	63	535	326
29	M	PMethod 4	1	2				0	0	Way 1	Way 6	200	2	100	102.43	408	0.61	201	57.37	397	0	199	2.49	205	499.15	368	23	32	31	41
32	F	PMethod 13	2	2	Phone	3G	2015 Q3	0	0	Way 1	Way 1	500	10	50	7523.59	503	0	219	98.51	508	0	219	0	219	633.56	429	63	97	46	102
48	F	PMethod 3	1	2	Phone	LTE	2015 Q1	0	0	Way 1	Way 1	400	4	100	192.05	1020	0	269	2.93	480	0	269	0	269	130.79	752	106	179	333	603
40	F	PMethod 4	1	1				0	0	Way 34	Way 34	300	6	50	0	0	0	0	0	0	0	0	0	0	0	0	118	88	290	98
28	M	PMethod 3	1	2	Phone	2G	2012 Q1	0	0	Way 33	Way 15	380	10	38	8.45	92	0	90	49.5	216	0	90	0	90	12.62	235	103	321	101	420
36	M	PMethod 6	2	2		2G	2015 Q2	0	0	Way 18	Way 18	50	1	50	2.42	7	0	3	0.03	5	0	3	0	3	1.01	7	15	2	16	0
29	F	PMethod 4	2	2				0	0	Way 1	Way 13	450	9	50	1298.89	775	0	240	131.91	769	0	240	0.62	244	188.76	878	353	373	712	555
22	M	PMethod 4	1	2	Phone	LTE	2015 Q2	0	0	Way 12	Way 6	600	6	100	5574.88	744	7.69	426	327.64	698	0	316	0	317	764.59	797	355	224	847	235
47	M	PMethod 4	1	2	Phone	3G	2014 Q3	0	0	Way 6	Way 3	500	4	125	865.88	348	0	153	57.9	336	0	153	0	153	654.05	366	851	483	2247	703
18	F	PMethod 1	1	2	Phone	3G	2014 Q2	0	0	Way 34	Way 34	240	9	26.67	606.56	432	0.02	339	498.18	559	0	337	0	337	298.28	525	56	169	144	283
51	M	PMethod 1	1	2	Phone	LTE		0	0	Way 6	Way 10	300	3	100	1.44	272	0	191	56.04	602	0.77	199	0	191	83.41	687	72	35	1395	750
37	F	PMethod 4	1	2	Phone	LTE	2015 Q2	0	0	Way 56	Way 56	530	8	66.25	772.96	564	0.44	274	621.12	571	0	273	0	273	1112.92	535	404	515	1128	1702
45	F	PMethod 10	2	2	Phone	LTE		0	0	Way 15	Way 15	400	2	200	832.07	347	0	164	112.87	345	0	164	0	164	180.89	350	119	86	169	174
34	F	PMethod 1	3	2				0	0	Way 6	Way 6	180	6	30	772.65	217	0	137	9.67	163	0	137	0	137	149.18	170	57	81	43	89
55	M	PMethod 4	2	2	Phone	LTE	2016 Q1	0	0	Way 52	Way 52	750	8	93.75	4683.11	552	0	224	188.58	468	0	224	0	224	1736.65	393	378	78	509	203
16	M	PMethod 1	1	2	Phone	LTE	2014 Q2	0	0	Way 28	Way 52	220	3	73.33	399.04	113	0.06	59	0	59	0	58	7.99	68	171.42	127	121	134	63	141
45	M	PMethod 9	1	2				0	0	Way 19	Way 19	90	9	10	34.02	167	0	124	58.01	190	0	124	0	124	70.78	173	18	144	1	424
23	M	PMethod 4	2	2				0	0	Way 6	Way 6	80	4	20	0	41	0	41	0	41	0	41	0	41	0.05	55	78	43	196	69
37	F	PMethod 4	1	2	Phone	3G	2015 Q2	0	0	Way 20	Way 1	420	5	84	494.41	550	0.19	178	156.23	461	0	173	0	173	383.94	544	620	416	1454	2715
18	M	PMethod 4	1	2				0	0	Way 71	Way 15	200	4	50	284.45	80	0.01	43	1.98	72	0	42	0	42	154.97	82	6	25	11	75
22	M	PMethod 7	1	2	Phone	3G	2012 Q3	0	0	Way 6	Way 6	220	6	36.67	616.74	502	0	284	1984.05	528	0	284	0	284	336.56	338	109	121	681	1257
20	M	PMethod 4	1	2	Phone	LTE	2016 Q1	0	0	Way 1	Way 6	550	6	91.67	5910.55	754	2.23	274	208.02	657	0	246	4.15	252	1301.52	581	202	223	316	424
24	M	PMethod 16	1	1	Phone	2G	2007 Q2	0	0	Way 6	Way 6	50	2	25	0	1	0	1	0	1	0	1	0	1	0	1	0	25	0	266
18	M	PMethod 2	1	2	Phone	3G	2014 Q2	0	0	Way 3	Way 8	650	8	81.25	3910.53	605	0	337	39.4	541	0	337	0	337	1333.54	675	77	139	58	108
18	M	PMethod 7	1	2	Phone	LTE	2014 Q3	0	0	Way 8	Way 15	420	5	84	1336.58	393	0	190	95.75	384	0	190	0	190	854.3	380	548	144	1159	163
44	M	PMethod 3	1	2	Phone	LTE	2015 Q2	0	0	Way 12	Way 12	200	2	100	1187.29	185	0	64	155.49	180	0	64	0	64	66.98	188	53	43	68	37
35	F	PMethod 4	1	2	Phone	3G	2014 Q1	0	0	Way 1	Way 1	200	2	100	206.93	301	1.87	218	33.52	489	0	213	0	213	896.36	548	366	157	450	263
19	F	PMethod 4	1	2	Phone	3G	2012 Q3	0	0	Way 17	Way 2	400	4	100	3424.54	726	0.15	341	974.99	718	0	329	0	329	428.63	712	737	333	5217	1741
26	F	PMethod 4	1	2	Phone	3G	2014 Q1	0	0	Way 2	Way 2	450	5	90	1408.12	1157	0	294	184.03	1105	0	294	0	294	116.98	979	148	62	397	122
20	F	PMethod 6	2	2				0	0	Way 1	Way 1	320	6	53.33	6893.3	232	0	93	36.34	211	0	93	0	93	342.2	224	45	42	7	28
52	F	PMethod 11	2	2	Phone	3G	2014 Q1	0	0	Way 15	Way 15	620	14	44.29	1.29	12	0	7	0.31	9	0	7	0	7	2.27	13	417	303	2135	1682
18	M	PMethod 10	1	2	Phone	LTE	2014 Q1	0	0	Way 8	Way 22	80	4	20	0.73	59	0	26	2.42	56	0	28	0	26	81.31	73	4	60	3	42
30	F	PMethod 4	1	2	Phone	3G	2014 Q3	0	0	Way 8	Way 8	10	1	10	0	68	0	68	19.73	93	0	68	0	68	4.49	107	24	61	0	82
27	M	PMethod 4	1	2	Phone	LTE	2015 Q3	0	0	Way 24	Way 24	330	4	82.5	1349.96	347	0	237	60.73	362	0	237	0	237	242.02	379	182	281	306	558
30	F	PMethod 5	1	2	Phone	LTE		0	0	Way 15	Way 15	50	1	50	0	150	0	149	0.54	162	0	149	0	149	6.55	164	25	221	11	585
15	F	PMethod 3	2	2	Phone	LTE	2015 Q3	0	0	Way 12	Way 33	400	4	100	5.43	219	0	164	435.01	537	0	164	0	164	473.94	551	182	397	321	3155
34	F	PMethod 4	1	2	Phone	3G	2014 Q1	0	0	Way 12	Way 6	400	4	100	476.12	915	0	315	814.4	917	0	315	0	315	661.38	876	569	349	2139	2960
19	M	PMethod 4	1	2				0	0	Way 8	Way 26	600	3	200	95.13	335	25.73	190	77.23	379	0	178	0.12	179	484.47	347	339	304	5304	2625
22	F	PMethod 14	2	2	Phone	3G	2013 Q1	0	0	Way 12	Way 2	590	12	49.17	5739.98	1109	3.46	352	1746.96	990	0	306	0	306	1032.46	925	291	267	209	174
45	M	PMethod 4	2	2	Phone	3G	2014 Q1	0	0	Way 6	Way 6	820	24	34.17	37.14	581	0	321	72.84	683	0	321	0	321	513.27	707	353	449	282	501
39	F	PMethod 4	1	2	Phone	3G	2015 Q2	0	0	Way 18	Way 6	350	4	87.5	152.95	272	0	98	84.08	253	0	98	0	98	130.99	313	369	429	677	756
33	M	PMethod 4	1	2				0	0	Way 7	Way 7	400	4	100	1.04	341	0	327	229.47	622	0	327	0	327	724.15	787	123	63	373	125
25	M	PMethod 2	1	2	Phone	3G	2015 Q1	0	0	Way 13	Way 13	720	17	42.35	9822.8	934	19.02	363	73.03	958	0	343	0	343	817.72	781	467	272	285	139
27	F	PMethod 6	1	2	Phone	3G	2013 Q3	0	0	Way 1	Way 1	550	14	39.29	159.82	628	0	291	177.79	628	0	291	0	291	413.41	593	126	252	171	781
48	F	PMethod 3	1	1	Phone	2G	2013 Q1	1	1	Way 1	Way 1	240	12	20	0	0	0	0	0	0	0	0	0	0	0	0	41	95	24	95
32	F	PMethod 4	1	2	Phone	3G	2016 Q1	0	0	Way 12	Way 12	570	12	47.5	5306	667	1.66	349	254.2	688	0	348	0	348	950.59	721	121	182	278	813
28	F	PMethod 4	1	2	Phone	LTE	2015 Q2	0	0	Way 15	Way 15	600	11	54.55	8458.15	945	3.49	369	210.99	906	0	344	0	344	623.46	963	224	290	3393	5204
28	F	PMethod 4	1	2	Phone	LTE	2015 Q3	0	0	Way 1	Way 25	620	13	47.69	5211.69	563	0	246	174.42	563	0	246	0	246	943.96	429	35	108	215	697
45	M	PMethod 4	2	2	Phone	LTE		0	0	Way 15	Way 15	650	14	46.43	0.33	91	0	73	58.15	134	0	73	0	73	164.62	146	159	40	145	26
24	F	PMethod 1	1	2	Phone	LTE	2015 Q1	0	0	Way 6	Way 6	220	7	31.43	4.42	256	0.36	168	19.14	244	0	111	0	111	55.01	255	20	29	8	43
47	M	PMethod 4	1	2	Phone	3G	2012 Q3	0	0	Way 8	Way 8	1090	24	45.42	2058.89	581	1.02	349	762.3	784	0	348	0	348	462.78	676	554	315	641	494
46	M	PMethod 11	1	2	Smartphone	LTE	2015 Q2	0	0	Way 6	Way 6	100	1	100	43.57	135	0	108	3.36	131	0	108	0	108	120.48	199	45	216	210	341
59	M	PMethod 4	1	2	Phone	LTE	2015 Q2	0	0	Way 1	Way 1	400	4	100	583.52	618	0	307	405.03	598	0	307	0	307	489.62	696	328	288	1079	676
17	M	PMethod 3	1	2	Phone	2G	2013 Q1	0	0	Way 52	Way 52	100	1	100	36.61	2	0	1	0.09	2	0	1	0	1	5.48	2	23	73	122	54
23	F	PMethod 4	2	2				0	0	Way 1	Way 52	830	12	69.17	6863.07	652	4.68	300	58.91	562	0	236	12.6	258	1077.74	607	406	294	612	472
20	M	PMethod 18	2	2	Phone	3G	2015 Q3	0	0	Way 15	Way 15	610	9	67.78	2830.57	547	0.09	273	1362.59	696	0	271	0	271	1094.15	677	590	660	990	1354
30	M	PMethod 4	3	2	Phone	2G	2013 Q2	0	0	Way 1	Way 15	300	3	100	4025.99	548	0.07	250	250.34	531	0	245	0	245	705.64	569	773	608	7573	6203
53	M	PMethod 4	1	2	Phone	LTE	2016 Q2	0	0	Way 25	Way 12	600	7	85.71	20.67	372	0	293	932	966	2.53	294	1.17	297	660.67	948	1482	647	1935	866
18	F	PMethod 4	1	2	Phone	3G	2015 Q1	0	0	Way 6	Way 6	450	16	28.13	372.52	394	0.03	182	253.29	405	0	181	0	181	338.58	433	360	430	839	1214
30	M	PMethod 10	1	2	Phone	3G	2014 Q1	0	0	Way 6	Way 6	550	7	78.57	6.41	501	0	275	247.49	759	0	275	2.48	281	521.58	733	40	404	69	929
22	F	PMethod 4	1	2	Phone	LTE	2014 Q1	0	0	Way 6	Way 6	900	42	21.43	1589.81	663	3.16	424	2667.68	757	0.06	371	0	345	394.19	694	719	391	1508	742
31	M	PMethod 4	2	2				0	0	Way 1	Way 1	210	5	42	415.87	265	0.89	143	10.88	245	0	138	0	138	297.61	293	220	298	272	474
29	M	PMethod 4	1	2	Phone	LTE	2015 Q2	0	0	Way 56	Way 52	1250	25	50	13627.32	484	0	230	199.37	409	0	230	0	230	1550.47	468	94	118	144	177
40	M	PMethod 4	2	2	Phone	2G	2013 Q1	0	0	Way 17	Way 26	400	4	100	66.11	278	0.15	147	0	140	0.9	171	0	140	63.26	280	89	273	767	2929
65	F	PMethod 10	1	2				0	0	Way 38	Way 38	410	8	51.25	3.67	198	0	147	4.6	306	0	147	0	147	86.98	470	165	108	75	100
46	F	PMethod 4	1	2	Phone	3G	2015 Q3	0	0	Way 20	Way 20	570	13	43.85	1983.65	725	0	333	702.5	857	0	333	0	333	699.12	880	384	186	2800	1685
18	M	PMethod 4	2	2				0	0	Way 20	Way 20	250	5	50	2314.72	208	0	104	245.44	207	0	104	0	104	381.35	182	178	171	356	251
60	M	PMethod 10	1	2	Phone	3G	2013 Q2	0	0	Way 1	Way 1	300	3	100	17.2	209	0.53	189	57.59	321	0	186	0.04	187	830.24	421	397	312	1230	794
34	M	PMethod 4	1	2				0	0	Way 15	Way 1	300	2	150	3598.19	267	0.45	189	1.8	248	0.01	174	0	168	649.96	374	17	40	10	215
37	M	PMethod 4	1	2	Phone	LTE	2013 Q2	0	0	Way 1	Way 6	400	4	100	0	329	0	329	979.74	711	0	329	0	329	523.35	968	341	294	370	387
26	F	PMethod 4	1	2				0	0	Way 1	Way 1	840	23	36.52	5309.62	472	0.19	275	97.91	480	0.25	308	0	263	1121.84	544	333	229	1640	363
28	M	PMethod 4	1	2	Phone	3G	2013 Q2	0	0	Way 20	Way 20	200	2	100	2533.87	928	0	322	69.62	820	0	322	0	322	2033.73	795	202	163	210	191
20	F	PMethod 1	1	2	Phone	2G	2012 Q1	0	0	Way 2	Way 2	450	9	50	0	321	0	321	120.92	782	0	321	0	321	49.52	699	82	23	155	110
38	F	PMethod 3	1	2	Phone	LTE	2012 Q1	0	0	Way 39	Way 39	150	3	50	6.96	224	0	188	69.72	243	0	188	1.23	189	47.68	258	89	184	100	356
34	M	PMethod 4	1	2	Phone	3G	2014 Q1	0	0	Way 64	Way 6	650	13	50	5848.01	1146	0	340	582.44	1016	0	340	0	340	857.67	691	174	97	576	128
26	F	PMethod 4	1	2	Phone	3G	2013 Q2	0	0	Way 5	Way 6	150	3	50	38.06	71	0	28	3.73	61	0	28	0	28	30.01	73	51	79	47	99
38	F	PMethod 1	1	2	Phone	2G	2014 Q2	0	0	Way 56	Way 10	430	5	86	0	6	0	6	0	6	0	6	0	6	0	6	132	217	122	339
26	F	PMethod 10	1	2	Phone	LTE	2014 Q2	0	0	Way 26	Way 39	400	4	100	1894.6	350	0	242	423.31	596	0	242	0	242	761.13	636	135	159	1232	778
23	F	PMethod 2	1	2	Phone	LTE	2013 Q2	0	0	Way 6	Way 6	470	6	78.33	1946.23	448	0	344	625.15	840	0	344	0	344	1081.11	1032	394	371	1973	1499
50	M	PMethod 3	1	2	Phone	3G	2013 Q2	0	0	Way 6	Way 6	150	1	150	717.77	502	0.44	157	15.53	377	0	156	0	156	396.81	345	192	107	305	208
42	F	PMethod 11	1	2	Phone	LTE	2016 Q3	0	0	Way 6	Way 6	250	3	83.33	0.82	91	0	55	37.68	107	0	54	0	54	34.72	112	46	49	52	60
28	F	PMethod 10	1	2	Phone	3G	2015 Q3	0	0	Way 13	Way 13	250	12	20.83	13.5	144	0	59	18.77	162	0	59	0	59	22.15	138	189	604	98	308
50	F	PMethod 11	1	2	Phone	3G	2013 Q3	0	0	Way 54	Way 6	80	4	20	1.12	32	0	20	1.41	31	0	20	0	20	1.53	32	48	88	18	180
44	F	PMethod 3	1	2	Phone	3G	2013 Q2	0	0	Way 1	Way 1	400	4	100	1284.83	457	2.69	191	506.99	445	0	186	0.16	188	602.31	456	394	370	819	820
37	F	PMethod 3	2	1				0	0	Way 39	Way 39	90	5	18	0	0	0	0	0	0	0	0	0	0	0	0	23	32	10	79
26	M	PMethod 6	1	2	Phone	3G	2013 Q2	0	0	Way 39	Way 15	370	9	41.11	15.16	206	0	153	3.9	220	0	153	0	153	49.43	230	376	54	800	91
20	F	PMethod 2	1	2	Phone	LTE	2014 Q2	0	0	Way 20	Way 20	80	4	20	27.78	252	0	140	5.11	381	0	140	0	140	21.1	377	19	182	0	936
39	M	PMethod 18	1	2	Phone	LTE	2016 Q2	0	0	Way 15	Way 28	200	2	100	85.51	186	0	106	76.72	265	0	106	0	106	104.07	207	41	113	37	222
30	F	PMethod 4	1	2	Phone	3G	2014 Q1	0	0	Way 8	Way 8	70	3	23.33	0.29	310	0	302	46.23	527	0	302	0	302	127.51	657	44	147	3	701
28	M	PMethod 4	1	2	Phone	3G	2015 Q2	0	0	Way 8	Way 6	450	6	75	4399.76	678	8.51	292	176.42	738	0	291	0	291	932.5	576	230	84	1531	207
30	F	PMethod 4	1	2	Phone	3G	2015 Q2	0	0	Way 20	Way 20	750	38	19.74	360.8	528	0	259	71.27	861	0	259	0	259	181.07	714	177	170	220	1072
22	M	PMethod 4	1	1	Phone	3G	2012 Q1	0	0	Way 38	Way 38	160	8	20	59	110	0	54	109.73	107	0	54	0	54	29.21	111	0	68	0	345
19	F	PMethod 4	1	2	Phone	LTE	2014 Q2	0	0	Way 1	Way 1	680	16	42.5	3270.74	434	89.45	238	589.58	495	0	217	0.95	219	488.04	539	153	159	357	697
28	M	PMethod 3	2	2				0	0	Way 6	Way 6	360	13	27.69	0	48	0	48	0	48	0	48	0	48	73.67	95	359	231	457	201
40	F	PMethod 14	1	2	Phone	3G	2013 Q3	0	0	Way 1	Way 1	750	16	46.88	13552.44	864	0.23	323	271.07	814	0	315	0	315	985.03	658	379	212	3540	987
15	F	PMethod 4	1	2				0	0	Way 16	Way 16	660	11	60	5964.59	1921	1.34	331	11.11	1502	0	304	0	304	1262.77	956	274	289	294	183
57	F	PMethod 4	1	2				0	0	Way 1	Way 1	1050	18	58.33	7452.02	710	0	345	5.62	684	3.17	346	0	345	2388.98	538	398	270	414	570
21	F	PMethod 4	2	2	Phone	LTE	2014 Q3	0	0	Way 13	Way 6	150	5	30	186.36	96	0	65	19.18	97	0	65	0	65	43.29	105	180	323	368	747
38	M	PMethod 4	1	2	Phone	3G	2015 Q3	0	0	Way 33	Way 33	1090	29	37.59	13607.09	761	0	252	2.23	396	0	252	0	252	303.9	741	282	203	201	206
32	M	PMethod 9	2	1	Phone	2G	2011 Q2	0	0	Way 6	Way 6	60	3	20	0	0	0	0	0	0	0	0	0	0	0	0	17	40	2	41
48	F	PMethod 3	1	2	Phone	2G	2014 Q2	0	0	Way 8	Way 8	470	10	47	0	20	0	19	0	19	0	19	0	19	4.83	36	293	354	556	1414
54	M	PMethod 4	1	1		2G	2015 Q1	0	0	Way 1	Way 6	320	7	45.71	0	0	0	0	0	0	0	0	0	0	0	0	111	293	298	738
22	F	PMethod 6	1	2	Phone	LTE	2015 Q1	0	0	Way 34	Way 34	450	4	112.5	1569.53	857	146.73	437	252.14	820	0	343	0	343	1388.22	913	108	51	804	283
20	F	PMethod 4	2	2	Phone	2G	2010 Q3	0	0	Way 8	Way 8	60	3	20	8	26	0	25	0.15	27	0	25	0	25	29.76	38	59	145	135	1109
30	F	PMethod 2	1	2	Phone	3G	2013 Q2	0	0	Way 2	Way 20	190	4	47.5	3.62	149	0	102	146.77	213	0	102	0	102	46.72	231	36	57	9	62
22	F	PMethod 3	1	2	Phone	3G	2014 Q1	0	0	Way 22	Way 22	500	5	100	21.79	152	71.75	126	85.61	148	0	63	0	63	375.22	166	205	42	942	465
53	F	PMethod 3	1	1	Phone	2G	2014 Q1	0	0	Way 15	Way 15	130	7	18.57	0	0	0	0	0	0	0	0	0	0	0	0	40	98	13	176
27	F	PMethod 15	1	2	Phone	2G	2012 Q2	0	0	Way 18	Way 18	240	7	34.29	1060.74	677	0	180	56.79	626	0	180	0	180	41.47	666	35	53	85	423
41	M	PMethod 11	2	1				0	0	Way 6	Way 6	20	1	20	0	0	0	0	0	0	0	0	0	0	0	0	5	105	0	86
63	F	PMethod 2	1	1	Phone	2G	2009 Q3	0	0	Way 1	Way 6	530	24	22.08	0	0	0	0	0	0	0	0	0	0	0	0	251	387	357	1739
25	F	PMethod 1	1	2	Phone	3G	2013 Q2	0	0	Way 15	Way 13	150	7	21.43	6.81	103	0	71	26.62	165	0	71	0	71	34.26	127	96	175	10	666
26	F	PMethod 8	1	2	Phone	3G	2013 Q1	0	0	Way 13	Way 13	260	11	23.64	825.45	418	0	199	340.21	573	0	199	1.16	202	507.21	580	180	228	284	679
17	M	PMethod 1	1	2	Phone	LTE	2014 Q1	0	0	Way 2	Way 2	690	15	46	2757.68	585	0.09	274	4253.79	589	0	268	0	268	808.2	560	227	144	359	348
19	F	PMethod 14	1	2	Phone	3G	2013 Q3	0	0	Way 6	Way 6	370	9	41.11	4243.88	327	2.56	159	59.2	332	0	151	0	151	361.61	310	151	122	306	230
35	M	PMethod 3	1	2	Phone	3G	2009 Q3	0	0	Way 56	Way 56	150	3	50	0	11	0	11	0	11	0	11	0	11	0.03	16	45	82	90	95
20	M	PMethod 4	2	2	Phone	LTE	2016 Q2	0	0	Way 62	Way 38	500	5	100	4975.17	483	1.56	238	67.37	448	0	203	3.54	207	1158.49	485	372	426	527	426
24	F	PMethod 4	1	2		2G	2011 Q2	0	0	Way 54	Way 22	350	10	35	2469.99	652	0	292	191.64	768	0	292	0	292	296.32	712	385	167	1625	346
18	M	PMethod 4	1	2	Phone	LTE	2016 Q1	0	0	Way 18	Way 6	600	4	150	717.02	645	15.16	385	405.22	651	0	322	11.71	329	966.42	782	56	63	105	24
20	F	PMethod 3	1	2				0	0	Way 15	Way 53	140	4	35	69.7	220	0.08	155	35.36	277	0	154	0	154	13.03	222	19	103	22	348
55	M	PMethod 4	1	2	Phone	2G	2015 Q2	0	0	Way 6	Way 6	490	19	25.79	0	23	0	23	0	23	0	23	0	23	0.01	32	212	57	57	11
44	F	PMethod 4	1	2	Phone	LTE	2015 Q1	0	0	Way 38	Way 38	360	5	72	825.16	388	0.54	204	237.57	358	0	160	0.08	161	297.17	383	419	248	2233	595
48	F	PMethod 8	1	2	Phone	3G	2013 Q2	0	0	Way 6	Way 6	200	2	100	0	60	0	60	40.62	126	0	60	0	60	40.52	119	56	99	270	1907
65	M	PMethod 4	1	1	Phone	2G	2013 Q3	0	0	Way 5	Way 3	400	8	50	0	0	0	0	0	0	0	0	0	0	0	0	177	138	997	513
23	M	PMethod 3	2	2				0	0	Way 6	Way 6	100	2	50	833.37	124	0	41	1.36	102	0	41	0	41	41.01	97	4	47	0	40
26	F	PMethod 4	1	2	Phone	3G	2014 Q2	0	0	Way 8	Way 8	1220	58	21.03	8688.66	717	0	344	2941.72	778	0	344	0	344	506.56	770	510	604	757	1704
30	F	PMethod 4	1	2	Phone	LTE	2016 Q2	0	0	Way 47	Way 47	250	3	83.33	2899.64	291	1.99	133	0	129	0	129	0	129	484.93	294	342	277	663	479
46	M	PMethod 4	1	2	Phone	2G	2014 Q3	0	0	Way 14	Way 14	320	15	21.33	0.61	157	0	155	0	155	0	155	0	155	455.81	334	257	178	492	498
19	M	PMethod 3	1	2	Phone	LTE	2015 Q3	0	0	Way 6	Way 6	300	6	50	248.39	730	0.08	263	66.5	679	0	249	0	249	106.41	549	57	127	14	219
22	M	PMethod 4	1	2				0	0	Way 4	Way 53	310	7	44.29	530.08	313	0	239	236.02	434	0	239	0	239	521.98	378	194	144	277	311
35	M	PMethod 1	2	2	Phone	LTE	2016 Q1	0	0	Way 6	Way 6	200	4	50	5.72	294	0	270	107.88	432	0	270	0	270	202.12	383	45	237	39	391
26	F	PMethod 4	1	2	Phone	LTE	2014 Q2	0	0	Way 6	Way 34	360	5	72	385.99	495	2.24	335	115.86	648	0	331	0.76	334	411.34	734	407	438	1657	1045
31	F	PMethod 4	1	2	Phone	3G	2015 Q1	0	0	Way 9	Way 16	400	4	100	2135.68	605	0	234	352.27	584	4.09	235	0	234	935.43	575	139	232	461	543
30	F	PMethod 19	1	1	Phone	3G	2013 Q3	0	0	Way 6	Way 1	120	6	20	0	0	0	0	0	0	0	0	0	0	0	0	31	27	106	64
44	F	PMethod 4	1	2	Phone	3G	2013 Q2	0	0	Way 2	Way 6	400	4	100	1413.98	553	16.55	349	31.57	554	0	261	0	261	756.42	617	213	271	357	446
14	F	PMethod 3	1	2	Phone	3G	2013 Q3	0	0	Way 38	Way 15	220	10	22	0.86	98	0	66	133.59	236	0	66	0	66	63.67	231	33	56	4	47
32	F	PMethod 7	1	2	Phone	LTE	2016 Q2	0	0	Way 24	Way 36	710	5	142	2212.28	795	77.51	388	325.4	781	4.97	339	3.83	333	2031.11	812	370	351	1188	1209
34	F	PMethod 3	1	2	Phone	LTE	2014 Q1	0	0	Way 1	Way 6	500	5	100	1489.64	356	0.4	189	117.59	355	0	169	0	170	474.09	360	253	179	340	396
15	M	PMethod 3	1	2	Phone	LTE	2015 Q3	0	0	Way 1	Way 1	130	2	65	842.03	404	0.03	247	5.02	402	0	246	3.98	249	421.27	367	143	187	476	468
50	F	PMethod 4	1	2				0	0	Way 18	Way 18	400	4	100	0	3	0	3	0	4	0	3	0	3	5.88	6	203	144	217	177
13	M	PMethod 3	1	2	Phone	3G	2013 Q2	0	0	Way 1	Way 1	290	9	32.22	60.93	253	0.02	122	48.46	230	0	121	0.07	122	152.81	257	189	281	409	2823
40	M	PMethod 4	1	2	Phone	LTE	2015 Q3	0	0	Way 3	Way 3	500	5	100	4010.6	837	2.07	350	160.57	887	0	346	0.05	347	1228.3	861	338	300	313	254
31	F	PMethod 4	1	2	Phone	3G	2014 Q3	0	0	Way 20	Way 6	130	6	21.67	21.9	72	0	36	8.81	72	0	36	0	36	68.6	81	66	156	180	534
56	M	PMethod 11	1	2	Phone	3G	2014 Q2	0	0	Way 6	Way 6	200	1	200	0	26	0	26	0	26	0	26	0	26	0.3	26	111	174	23	69
33	M	PMethod 5	1	2	Phone	3G	2012 Q3	0	0	Way 1	Way 1	50	1	50	0	303	0	301	0	301	0.2	343	0	301	7.5	375	27	72	17	106
30	M	PMethod 4	1	2	Phone	2G	1998 Q2	0	0	Way 3	Way 1	600	12	50	3925.34	923	1.3	308	430.61	793	0	305	0	305	656.23	852	388	257	307	98
24	M	PMethod 4	1	2				0	0	Way 6	Way 6	20	1	20	0	10	0	10	0	10	0	10	0	10	2.39	13	9	5	5	21
24	F	PMethod 4	1	2	Phone	LTE	2015 Q1	0	0	Way 25	Way 25	600	6	100	5863.52	614	4.07	383	149.46	580	0	285	0	285	509.09	671	201	95	274	183
29	F	PMethod 4	1	2	Phone	LTE	2016 Q1	0	0	Way 37	Way 10	500	7	71.43	7685.07	596	0.6	302	133.81	596	3.23	374	16.24	309	1384.23	598	294	598	1274	3000
22	F	PMethod 3	1	2	Phone	3G	2013 Q1	0	0	Way 33	Way 33	550	11	50	1.47	347	0	344	917.8	717	0	344	0	344	388.78	701	72	53	107	175
18	F	PMethod 4	1	2	Phone	3G	2013 Q3	0	0	Way 8	Way 8	80	4	20	0.03	23	0	19	19.8	34	0	19	0	19	13.78	35	14	117	0	102
28	M	PMethod 4	1	2	Phone	LTE	2016 Q1	0	0	Way 1	Way 1	1100	23	47.83	5836.67	839	0.12	332	592.06	867	0	323	0	323	1015.85	877	1494	599	3727	1222
46	M	PMethod 3	1	2	Phone	3G	2012 Q1	0	0	Way 56	Way 56	340	14	24.29	0	7	0	7	0	7	0	7	0	7	0.4	26	74	105	34	52
52	M	PMethod 4	1	2				0	0	Way 8	Way 8	300	9	33.33	308.6	183	0	62	66.74	151	0	62	0	62	170.89	170	865	544	988	499
55	M	PMethod 6	1	2	Phone	LTE	2015 Q1	0	0	Way 13	Way 13	400	12	33.33	0.02	59	0	56	11	99	0.01	59	0	56	27.22	106	250	673	223	411
41	M	PMethod 4	1	2				0	0	Way 8	Way 8	50	1	50	60.71	12	0	5	3.66	11	0	5	0	5	20.3	12	42	34	51	28
64	F	PMethod 15	1	2	Phone	3G	2013 Q1	0	0	Way 6	Way 6	150	3	50	0	146	0	146	0	146	0	146	0	146	26.35	267	25	64	35	130
26	M	PMethod 4	1	2	Phone	3G	2014 Q2	0	0	Way 34	Way 34	600	8	75	3428.44	464	0	173	658.41	412	0	173	0	173	710.48	469	173	165	751	930
40	M	PMethod 4	1	2				0	0	Way 3	Way 12	400	4	100	39.08	736	0	291	1795.39	758	0	291	0	291	1461.52	524	738	331	1995	600
30	M	PMethod 2	1	2	Phone	LTE		0	0	Way 6	Way 6	460	7	65.71	3900.19	348	0	167	533.31	339	0	167	0	167	580.82	343	107	171	91	225
27	M	PMethod 4	2	2	Phone	3G	2013 Q2	0	0	Way 15	Way 15	250	5	50	1465.64	193	0.08	95	54.95	196	0	91	0	91	294.9	175	229	165	645	392
28	F	PMethod 4	1	2	Phone	3G	2010 Q3	0	0	Way 15	Way 15	310	8	38.75	1.03	8	0	7	0	7	0	7	0	7	13.95	11	196	66	451	165
20	F	PMethod 2	1	2				0	0	Way 6	Way 6	320	4	80	98.52	473	0.03	164	290.92	500	0	163	0	163	343.33	654	81	72	516	235
18	F	PMethod 4	1	2	Phone	LTE	2014 Q2	0	0	Way 33	Way 1	1050	18	58.33	4079.75	1227	4.12	499	6043.96	1267	0	305	0	305	1482.62	1175	401	359	309	373
18	F	PMethod 7	1	2				0	0	Way 24	Way 1	100	5	20	15.59	142	0	117	36.44	173	0	117	0	117	60.07	169	14	27	10	93
18	F	PMethod 4	1	2	Phone	LTE	2015 Q1	0	0	Way 13	Way 13	820	36	22.78	9008.5	1882	0	339	1415.74	2121	0	339	0	339	360.7	1651	180	83	184	85
23	F	PMethod 4	1	2				0	0	Way 20	Way 13	70	7	10	1.8	230	0	221	403.31	595	0	221	0	221	29.41	340	43	54	12	168
35	F	PMethod 4	2	2				0	0	Way 8	Way 6	450	9	50	412.85	739	0	224	173.33	674	0	224	0.99	228	690.1	784	458	287	800	466
24	M	PMethod 4	1	2	Phone	LTE	2014 Q3	0	0	Way 1	Way 52	450	7	64.29	1914.28	1789	27.31	376	86.07	1689	0	220	20.25	269	847.98	1823	222	329	828	1007
45	F	PMethod 4	2	2	Phone	3G	2012 Q3	0	0	Way 33	Way 33	580	13	44.62	729.89	1102	352.17	271	0	213	0	212	0	212	106.47	443	509	127	1270	337
45	F	PMethod 4	1	2	Phone	3G	2014 Q3	0	0	Way 25	Way 25	400	12	33.33	51.91	407	0	167	38.04	350	0	167	0	167	144.81	442	87	83	200	330
23	M	PMethod 4	1	2	Phone	LTE	2016 Q2	0	0	Way 54	Way 32	300	3	100	2671.38	706	0.07	329	943.43	728	0	324	0	324	906.88	669	83	85	153	346
26	F	PMethod 4	2	2	Phone	3G	2015 Q1	0	0	Way 17	Way 35	350	7	50	948.68	526	0	257	170.02	557	0	257	0	257	321.12	526	339	513	844	898
26	M	PMethod 4	1	2	Phone	LTE	2014 Q2	0	0	Way 10	Way 10	550	8	68.75	3275.34	787	0.01	316	929.27	664	2.56	401	17.1	338	1853.85	649	480	249	1843	631
35	M	PMethod 6	1	2	Phone	3G	2013 Q2	0	0	Way 12	Way 12	500	4	125	212.73	1395	0	302	1011.27	1206	0	302	0	302	977.5	1129	1535	1099	3421	2622
34	F	PMethod 4	1	2	Phone	3G	2015 Q1	0	0	Way 8	Way 6	400	4	100	4941.32	977	0.05	346	383.44	978	0	341	0	341	649.53	981	194	317	622	922
48	M	PMethod 4	1	2	Phone	3G	2015 Q3	0	0	Way 8	Way 15	100	5	20	0	2	0	2	0	2	0	2	0	2	0	2	4	112	0	37
33	F	PMethod 3	1	2	Phone	LTE	2015 Q3	0	0	Way 1	Way 6	400	4	100	274.53	742	0	339	1911.32	793	0	339	0.1	340	619.9	742	713	1161	1002	1592
21	F	PMethod 4	1	2	Phone	3G	2015 Q3	0	0	Way 8	Way 8	200	4	50	46.18	44	0	22	2.14	37	0	22	0	22	50.33	45	102	296	419	1306
38	M	PMethod 4	3	2				0	0	Way 6	Way 6	410	14	29.29	12.02	36	0	33	0.91	59	0	33	0	33	61.1	66	823	1049	1092	1463
49	F	PMethod 4	2	2	Phone	LTE	2016 Q2	0	0	Way 19	Way 52	500	5	100	1621.47	531	0	223	1.78	334	0	223	0.56	226	536.09	514	334	346	257	367
18	M	PMethod 4	1	2				0	0	Way 6	Way 6	400	4	100	4149.02	351	5.67	167	16.7	269	0	162	2.58	166	1192.95	351	751	316	51872	236
29	F	PMethod 2	1	2	Phone	3G	2013 Q1	0	0	Way 12	Way 6	550	7	78.57	793.9	1290	0.61	344	1343.9	1238	0	343	0	343	662.68	1291	783	425	1247	842
29	F	PMethod 4	1	2	Phone	3G	2014 Q3	0	0	Way 20	Way 20	230	8	28.75	714.75	197	0	97	44.41	222	0	97	0	97	87.52	238	269	319	703	996
28	F	PMethod 4	1	2	Phone	2G	2010 Q1	0	0	Way 20	Way 20	100	8	12.5	0.07	36	0	35	0	35	0	35	0	35	43.51	80	80	83	15	76
45	F	PMethod 6	1	2	Phone	3G	2014 Q3	0	0	Way 18	Way 18	130	3	43.33	0	2	0	2	0	2	0	2	0	2	1.32	3	93	180	53	457
21	F	PMethod 4	1	2	Phone	LTE	2014 Q2	0	0	Way 15	Way 15	400	4	100	3707.91	438	0	159	516.73	405	0	159	0	159	410.12	405	57	6	4	0
35	M	PMethod 4	1	2	Phone	3G	2014 Q1	0	0	Way 56	Way 8	500	7	71.43	1703.05	861	0	340	556.51	779	0	340	0	340	447.32	818	167	79	436	185
20	M	PMethod 4	1	2	Phone	3G	2014 Q2	0	0	Way 1	Way 1	600	6	100	4810.27	1557	0	288	1228.63	1533	0	288	0	288	381.43	1633	347	212	361	124
28	M	PMethod 6	1	2	Phone	3G	2014 Q1	0	0	Way 8	Way 8	330	15	22	6.65	205	0	95	43.94	224	0	95	0	95	121.3	272	44	191	6	180
24	M	PMethod 4	1	2	Phone	LTE	2015 Q3	0	0	Way 6	Way 6	850	5	170	5192.79	810	0	286	667.85	777	0	286	0	286	1469.81	817	697	513	1812	1599
35	M	PMethod 4	1	2	Phone	LTE	2012 Q2	0	0	Way 13	Way 6	680	10	68	642.62	293	0	142	77.23	287	0	142	0.01	148	255.32	300	191	439	572	2203
16	M	PMethod 4	1	2	Phone	3G	2015 Q2	0	0	Way 15	Way 15	190	5	38	2.28	198	0	160	99.56	277	0	160	0	160	108.14	276	113	231	185	305
15	M	PMethod 4	1	2	Phone	LTE	2016 Q1	0	0	Way 6	Way 15	600	12	50	1541.58	614	32.74	297	148.84	611	0	252	0.01	253	960.54	603	29	143	26	39
64	F	PMethod 4	1	1	Phone	2G	2011 Q1	0	0	Way 52	Way 52	120	3	40	0	0	0	0	0	0	0	0	0	0	0	0	28	14	23	22
34	M	PMethod 4	1	2	Phone	2G	2015 Q2	0	0	Way 6	Way 6	350	11	31.82	19.78	36	0	26	0.01	29	0	26	0	26	8.58	34	448	170	929	315
27	F	PMethod 4	1	2	Phone	LTE	2015 Q1	0	0	Way 52	Way 52	600	12	50	5529.02	713	0	293	62.06	553	0	293	0.04	295	785.37	680	310	398	1124	3263
38	M	PMethod 10	2	2				0	0	Way 1	Way 1	250	6	41.67	157.54	288	0	135	3.27	286	0	135	0	135	116.36	203	18	21	15	57
46	M	PMethod 3	1	1	Phone	2G	2011 Q3	0	0	Way 15	Way 13	180	6	30	0	0	0	0	0	0	0	0	0	0	0	0	97	273	16	342
49	M	PMethod 1	1	2	Phone	LTE	2013 Q2	0	0	Way 28	Way 6	280	12	23.33	83.11	362	0	292	217.61	500	0	292	0	292	91.11	388	25	109	4	131
44	M	PMethod 4	1	2	Phone	LTE	2016 Q1	0	0	Way 18	Way 18	680	18	37.78	5322.47	463	0	287	180.34	534	0	287	0.35	288	882.71	447	619	713	3452	2128
30	F	PMethod 4	3	2	Phone	LTE	2016 Q2	0	0	Way 18	Way 18	180	4	45	23.13	100	0	63	27.77	87	0	63	0	63	171.75	153	86	149	197	544
32	F	PMethod 1	1	2				0	0	Way 49	Way 49	180	4	45	86.67	208	0	67	26.06	210	0	67	0	67	62.49	283	399	143	886	484
15	F	PMethod 10	1	2	Phone	3G	2015 Q2	0	0	Way 49	Way 6	440	6	73.33	527.27	768	13.94	340	197.7	588	0	224	0	224	768.33	741	250	323	335	615
16	M	PMethod 4	2	2				0	0	Way 34	Way 34	450	5	90	189.74	1833	4.11	330	2655.76	1822	0	247	0	247	622.64	1863	179	128	75	110
28	F	PMethod 4	3	2	Phone	2G	2005 Q1	0	0	Way 12	Way 15	250	6	41.67	1103.2	291	0.01	163	56.08	297	0	164	0	162	344.73	248	223	239	562	505
28	M	PMethod 4	1	2		2G	2011 Q2	0	0	Way 39	Way 39	360	16	22.5	579.54	352	0.04	148	339.71	417	0	147	0	147	117.5	352	49	133	1	51
15	F	PMethod 4	2	2	Phone	3G	2015 Q2	0	0	Way 41	Way 41	250	4	62.5	2849.43	773	0	159	57.5	396	0	159	0	159	519.67	735	57	96	37	102
42	F	PMethod 15	1	2	Phone	3G	2011 Q3	0	0	Way 6	Way 6	320	4	80	69.36	121	0	74	40.2	171	0	74	0	74	344.14	199	122	51	1289	327
17	M	PMethod 1	1	2				0	0	Way 6	Way 6	200	7	28.57	1062.52	416	0	331	1466.66	603	0	331	0	331	1197.23	517	49	129	100	333
17	M	PMethod 2	1	2	Phone	LTE	2015 Q1	0	0	Way 6	Way 6	540	10	54	1763.39	1097	1.02	190	1.82	271	0	157	10.39	196	707.89	1003	160	257	1895	3223
30	F	PMethod 4	1	2	Phone	3G	2014 Q2	0	0	Way 6	Way 6	300	14	21.43	93.54	196	0.89	149	1.07	198	0	133	7.73	139	100.79	240	47	100	50	202
21	M	PMethod 4	1	2	Phone	3G	2014 Q3	0	0	Way 39	Way 39	470	10	47	633.23	213	0	87	1.66	121	0	87	0	87	100.92	217	311	41	6211	74
19	F	PMethod 4	1	2	Phone	LTE	2016 Q1	0	0	Way 38	Way 38	280	26	10.77	26.04	251	0	185	35.88	371	0	185	0	185	212.62	366	58	56	8	33
43	M	PMethod 3	1	2	Phone	3G	2014 Q2	0	0	Way 12	Way 12	710	15	47.33	6494.78	632	0.01	280	395.4	606	0	279	0	279	549.56	634	459	276	2648	933
50	M	PMethod 4	1	2	Phone	3G	2013 Q3	0	0	Way 12	Way 12	550	9	61.11	7122.98	1004	0	261	104.77	944	0	261	0	261	411.63	1016	373	147	1410	432
23	M	PMethod 1	1	2	Phone	LTE	2013 Q3	0	0	Way 40	Way 37	350	6	58.33	1249.65	399	0	184	353.92	398	0.02	199	0	184	776.99	348	89	189	55	147
31	M	PMethod 4	1	2	Phone	LTE	2016 Q1	0	0	Way 12	Way 4	170	4	42.5	64.18	416	0.36	212	80.74	384	2.47	277	0.95	214	354.43	392	194	268	246	482
34	M	PMethod 4	2	2	Phone	LTE	2015 Q3	0	0	Way 6	Way 6	1380	26	53.08	14505.83	913	10.45	477	263.88	884	0	341	0	341	1616.38	886	528	196	868	324
52	M	PMethod 6	1	2	Phone	LTE	2014 Q2	0	0	Way 1	Way 6	600	6	100	4042.38	370	59.41	188	4.47	297	0	169	0	169	521.36	317	37	13	8	17
42	M	PMethod 3	1	2	Phone	LTE	2013 Q3	0	0	Way 24	Way 5	650	6	108.33	4158.5	796	0.07	333	684	753	0	327	0	327	1481.94	712	152	173	809	807
52	M	PMethod 4	1	2	Phone	3G	2015 Q3	0	0	Way 23	Way 39	430	11	39.09	286.63	430	0	171	58.37	319	0	171	0	171	338.78	474	158	83	118	115
26	M	PMethod 4	2	2	Phone	2G	2009 Q1	0	0	Way 1	Way 38	570	7	81.43	2990.01	283	0.88	138	214.64	350	0	135	220.98	285	927.85	380	412	280	937	354
33	M	PMethod 14	2	2	Phone	LTE		0	0	Way 3	Way 34	640	16	40	2804.66	364	0	164	259.41	354	0	164	0	164	536.82	307	515	265	1091	674
25	F	PMethod 1	1	2	Phone	3G	2015 Q2	0	0	Way 1	Way 1	1200	6	200	5143.23	482	1.21	222	17.9	389	0	211	7.1	215	864.32	478	200	119	307	151
55	F	PMethod 13	2	2	Phone	3G	2015 Q3	0	0	Way 6	Way 6	290	7	41.43	20.06	103	0	90	8.55	127	0	90	0	90	167.56	155	436	288	1431	659
50	F	PMethod 4	1	2	Phone	2G	2013 Q1	0	0	Way 6	Way 6	400	8	50	258.01	74	0	19	53.52	69	0	19	0	19	40.33	73	853	643	3952	2852
52	M	PMethod 4	2	2	Phone	3G	2014 Q1	0	0	Way 12	Way 1	500	5	100	3314.22	410	0	206	153.21	406	0	206	0	206	521.69	475	397	577	550	698
54	M	PMethod 3	1	1	Phone	3G	2012 Q1	0	0	Way 24	Way 24	1500	6	250	0	0	0	0	0	0	0	0	0	0	0	0	205	335	259	546
24	M	PMethod 10	1	2	Phone	2G	2010 Q1	0	0	Way 1	Way 1	100	2	50	0	183	0	183	4.09	374	0	183	0	183	0.05	228	47	103	31	153
35	M	PMethod 4	2	2	Phone	3G	2014 Q2	0	0	Way 6	Way 6	50	1	50	0.17	13	0	9	0	9	0	9	0	9	91.07	19	34	13	81	46
29	F	PMethod 4	1	2	Phone	3G	2015 Q3	0	0	Way 39	Way 1	546.1	9	60.68	844.08	516	0	206	610.07	846	0	206	0	206	866.65	638	357	550	1654	4590
26	F	PMethod 4	1	2	Mobile Phone	2G		0	0	Way 15	Way 6	550	11	50	1455.28	477	101.41	363	751.35	764	0	346	6	361	904.84	821	333	216	2903	1362
44	M	PMethod 11	1	2	Phone	2G	2007 Q2	0	0	Way 6	Way 6	90	3	30	0	1	0	1	0	1	0	1	0	1	0	1	52	626	45	546
24	M	PMethod 4	1	2	Phone	3G	2015 Q2	0	0	Way 28	Way 28	250	5	50	1002.89	562	0	225	77.89	483	0	225	0	225	260.05	574	101	171	253	383
29	M	PMethod 4	1	2	Phone	3G	2015 Q2	0	0	Way 7	Way 7	630	13	48.46	1992.25	715	2.88	325	212.63	660	0	270	0	270	405.29	735	44	93	63	156
22	F	PMethod 1	1	2	Phone	3G	2014 Q3	0	0	Way 38	Way 38	250	21	11.9	1.33	115	0	93	50.89	247	0	93	0	93	25.27	165	64	86	11	69
55	M	PMethod 1	1	2		2G	2011 Q2	0	0	Way 8	Way 8	500	5	100	1.76	159	0	123	2.16	228	0	123	0	123	51.08	251	163	113	308	188
60	M	PMethod 7	1	2	Phone	3G	2014 Q2	0	0	Way 12	Way 15	450	3	150	3589.36	509	0	316	700.32	630	0	316	0	316	527.21	705	615	588	1795	1507
44	M	PMethod 3	1	2	Phone	3G	2013 Q2	0	0	Way 20	Way 20	400	4	100	0.68	350	0	347	39.26	1029	0	347	0	347	574.31	1289	131	92	392	209
14	M	PMethod 4	1	2	Phone	3G	2014 Q2	0	0	Way 15	Way 38	130	4	32.5	16.94	92	2.69	54	1.93	68	0	43	0.01	44	89.05	126	55	143	15	170
34	M	PMethod 4	1	2	Phone	3G	2012 Q3	0	0	Way 22	Way 22	650	25	26	154.11	552	0	340	142.04	699	0	340	0	340	532.04	654	361	233	729	379
46	M	PMethod 4	1	2	Phone	3G	2014 Q1	0	0	Way 1	Way 1	70	2	35	22.45	216	0	209	16.37	241	0	209	0	209	34.21	250	29	220	252	5234
34	F	PMethod 6	1	2	Phone	3G	2013 Q3	0	0	Way 8	Way 8	160	8	20	0	1	0	1	0	1	0	1	0	1	0.16	2	287	267	273	447
24	M	PMethod 3	1	2	Phone	3G	2013 Q2	0	0	Way 27	Way 27	500	5	100	5453.5	557	0	249	186.46	544	0.1	292	0	249	880.82	684	305	159	827	606
45	M	PMethod 4	3	2	Phone	LTE	2016 Q2	0	0	Way 15	Way 22	350	4	87.5	117.03	186	0	117	16.34	239	0	119	0	117	424.64	257	301	257	196	275
26	M	PMethod 3	1	2	Phone	3G	2013 Q3	0	0	Way 28	Way 6	200	2	100	612.57	529	0.03	163	701.05	509	0	162	0	162	256.9	374	26	53	13	83
42	M	PMethod 4	1	2	Phone	3G	2013 Q3	0	0	Way 6	Way 6	500	5	100	2528.65	372	0	126	0	126	0	126	2.07	131	740.02	390	603	412	880	688
39	M	PMethod 4	1	2	Phone	LTE	2013 Q3	0	0	Way 24	Way 24	300	3	100	3396.19	403	16.72	245	474.8	357	0	185	0.01	186	1140.31	398	209	150	414	194
60	F	PMethod 4	1	2	Phone	LTE	2013 Q2	0	0	Way 1	Way 1	300	3	100	0.04	117	0	113	101.27	222	0	113	0	114	251.52	248	656	599	2630	2670
37	M	PMethod 4	2	2	Phone	2G	2011 Q2	0	0	Way 8	Way 8	170	7	24.29	0	10	0	10	0	10	0	10	0	10	0	12	51	250	61	885
22	M	PMethod 4	1	2	Phone	LTE	2014 Q2	0	0	Way 6	Way 10	940	20	47	5345.93	692	1.39	343	57.8	584	3.1	381	163.5	397	1186.98	1056	461	217	730	288
15	M	PMethod 4	1	2	Phone	LTE	2013 Q2	0	0	Way 44	Way 6	300	3	100	2661.12	291	1.13	151	0	149	0	149	0	149	905.01	222	126	152	67	294
28	M	PMethod 2	1	2				0	0	Way 40	Way 40	650	28	23.21	5415.65	584	0	323	776.62	722	0	323	0	323	690.43	673	245	175	509	175
32	F	PMethod 4	1	2	Phone	LTE	2016 Q1	0	0	Way 43	Way 43	400	4	100	4.72	46	0	29	10.14	45	0	29	0	28	20.79	47	135	73	3712	1126
34	M	PMethod 1	1	2	Phone	3G	2013 Q2	0	0	Way 6	Way 8	50	2	25	4.46	53	0	11	0.41	33	0	11	0	11	5.69	53	19	40	65	312
55	M	PMethod 3	1	2	Phone	LTE	2013 Q2	0	0	Way 28	Way 1	530	11	48.18	106.22	426	0	342	223.35	693	0	342	0	342	230.31	652	58	130	43	122
28	F	PMethod 1	1	2	Phone	LTE	2015 Q2	0	0	Way 1	Way 1	450	9	50	8288.5	518	3.45	360	75.37	544	0	332	0	332	415.2	516	74	63	194	409
32	F	PMethod 4	1	2	Phone	3G	2016 Q1	0	0	Way 52	Way 5	700	17	41.18	6394.71	684	0.56	225	383.54	669	0	222	0	222	1112.66	417	312	170	710	646
27	F	PMethod 4	1	2	Phone	LTE	2014 Q3	0	0	Way 52	Way 52	300	6	50	309.68	294	0	164	30.2	289	0	164	6	167	367.19	284	235	112	3809	1182
36	M	PMethod 3	1	2	Phone	3G	2015 Q2	0	0	Way 12	Way 12	400	4	100	4427.29	752	126.65	386	24.9	655	0	299	0.11	307	1173.21	766	236	256	356	236
46	F	PMethod 1	2	2				0	0	Way 19	Way 53	200	2	100	547.43	311	0	190	150.65	402	0	191	0	190	600.37	368	347	234	461	390
34	F	PMethod 5	2	2	Phone	3G	2014 Q3	0	0	Way 34	Way 6	310	11	28.18	0	19	0	19	0	20	0	19	0	19	0.05	22	109	187	242	192
25	M	PMethod 4	3	2	Phone	LTE	2013 Q2	0	0	Way 6	Way 6	180	7	25.71	281.05	120	0.75	91	269.12	180	0	88	0	88	67.06	154	126	241	128	268
62	M	PMethod 3	1	2	Phone	2G	2011 Q1	0	0	Way 52	Way 52	190	5	38	1.27	15	0	13	0	13	0	13	0	13	1.68	21	80	176	202	376
25	M	PMethod 4	1	2	Phone	LTE	2016 Q1	0	0	Way 1	Way 1	500	5	100	2373.96	469	5.74	240	39.66	452	0	212	5.03	216	1221.71	346	197	312	381	653
42	F	PMethod 3	1	2	Phone	3G	2011 Q3	0	0	Way 28	Way 28	750	9	83.33	22.17	525	0	338	7.88	475	0	338	0	338	570.18	700	18	153	33	2215
31	F	PMethod 4	1	2	Phone	2G	2012 Q2	0	0	Way 34	Way 8	540	12	45	295.87	379	0	127	1.27	161	0	127	0	127	139.49	289	297	145	294	84
41	M	PMethod 10	1	2	Phone	2G	2010 Q1	0	0	Way 13	Way 13	50	1	50	0	149	0	149	4.3	316	0	149	0	149	0.22	189	6	2	6	6
28	F	PMethod 3	1	2	Phone	3G	2015 Q2	0	0	Way 16	Way 10	250	5	50	912.94	219	4.39	158	84.6	215	0	130	0.15	131	85.77	230	51	108	125	476
40	F	PMethod 4	1	1	Phone	3G	2012 Q3	0	0	Way 6	Way 6	130	6	21.67	0	0	0	0	0	0	0	0	0	0	0	0	81	93	349	378
40	F	PMethod 14	1	2	Phone	3G	2014 Q2	0	0	Way 6	Way 6	850	11	77.27	167.12	937	0	269	590.38	751	0	269	0	269	383.02	1368	108	235	136	261
24	F	PMethod 4	2	2				0	0	Way 6	Way 6	600	6	100	3825.42	868	2.65	377	711.89	857	0	344	0	344	1678	683	351	630	358	1074
52	F	PMethod 3	1	2	Phone	2G	2011 Q3	0	0	Way 2	Way 17	400	4	100	0	4	0	4	0	4	0	4	0	4	0.01	6	237	186	910	662
52	M	PMethod 8	1	2	Phone	LTE	2013 Q2	0	0	Way 64	Way 6	650	7	92.86	9843.53	752	3.05	327	258.77	655	0	320	0.27	344	1619.9	799	85	140	156	164
50	M	PMethod 6	1	1	Phone	2G	2009 Q3	0	0	Way 41	Way 41	500	5	100	0	0	0	0	0	0	0	0	0	0	0	0	262	138	397	165
36	M	PMethod 4	1	2	Phone	3G	2013 Q2	0	0	Way 15	Way 8	340	17	20	0.24	36	0	33	0	33	0	33	0	33	1.56	76	60	85	54	669
25	F	PMethod 4	1	2	Phone	LTE	2015 Q1	0	0	Way 18	Way 18	400	4	100	1171.31	553	26.23	331	44.28	518	0	274	0.51	275	317.8	560	376	491	307	739
46	F	PMethod 10	1	2	Phone	3G	2014 Q2	0	0	Way 55	Way 55	700	10	70	141.58	1049	0	294	452.45	889	0	294	0	294	423.46	753	8	44	7	28
41	F	PMethod 10	2	2	Phone	LTE	2014 Q2	0	0	Way 22	Way 1	410	5	82	845.61	652	0	277	296.94	624	0.04	301	0	277	871.88	766	352	359	438	752
43	F	PMethod 4	1	2	Phone	3G	2015 Q1	0	0	Way 6	Way 6	400	4	100	3811.12	712	0	346	470.75	686	0	346	0	346	1020.77	749	355	235	1715	2148
43	F	PMethod 4	2	2	Phone	3G	2014 Q2	0	0	Way 1	Way 1	550	10	55	265.71	170	0	74	26.13	158	0	74	0	74	420.72	144	670	264	1728	554
29	M	PMethod 4	1	2	Phone	LTE	2014 Q3	0	0	Way 1	Way 6	250	5	50	17.63	211	0	110	2.37	196	0	110	0	110	126.96	201	121	539	119	1321
22	M	PMethod 1	2	2	Phone	3G	2015 Q2	0	0	Way 6	Way 6	50	1	50	0.19	17	0	13	0	14	0	13	0	14	0.68	17	13	49	0	9
54	M	PMethod 3	1	2	Phone	3G	2014 Q2	0	0	Way 34	Way 34	400	4	100	0.07	96	0	94	0	94	0	94	0	94	80.67	151	157	99	44	45
41	F	PMethod 4	1	2	Phone	3G	2015 Q2	0	0	Way 6	Way 6	150	3	50	3285.09	574	0.01	177	48.49	404	0	176	0	176	436.91	541	300	143	752	347
21	M	PMethod 1	1	2	Phone	3G	2015 Q2	0	0	Way 28	Way 6	400	8	50	33.1	89	0	39	2.59	77	0	39	1.13	42	323.03	86	208	138	840	155
35	F	PMethod 10	1	1	Phone	3G	2013 Q3	0	0	Way 37	Way 37	450	5	90	0	0	0	0	0	0	0	0	0	0	0	0	451	259	378	210
26	M	PMethod 1	1	2	Phone	3G	2014 Q2	0	0	Way 10	Way 26	1450	12	120.83	176.27	598	0	299	284.01	695	2.19	354	5.16	306	847.43	682	53	50	44	151
19	F	PMethod 2	1	2	Phone	3G	2016 Q1	0	0	Way 8	Way 8	270	8	33.75	528.47	528	0	173	222.18	870	0	173	0	173	84.81	408	191	344	886	2663
26	F	PMethod 8	1	2	Phone	3G	2015 Q3	0	0	Way 8	Way 1	300	4	75	1300.02	864	161.32	462	228.47	793	0	293	0	293	758.02	804	188	201	410	320
32	M	PMethod 4	2	2				0	0	Way 27	Way 27	220	7	31.43	2430.68	143	0	56	53.83	151	0	56	0	56	170.11	131	112	22	495	51
55	M	PMethod 4	1	2	Phone	3G	2015 Q2	0	0	Way 16	Way 6	1330	20	66.5	645.58	1508	0	266	235.02	1542	0	266	0	266	1624.28	2034	345	220	2137	2114
21	F	PMethod 4	2	2				0	0	Way 5	Way 12	400	8	50	4641.65	370	0	151	86.91	359	0	151	0	151	616.02	369	216	174	157	163
50	M	PMethod 2	1	1	Phone	2G	2012 Q1	0	0	Way 18	Way 18	50	1	50	0	0	0	0	0	0	0	0	0	0	0	0	71	166	229	762
33	M	PMethod 3	1	2	Phone	3G	2014 Q2	0	0	Way 3	Way 3	150	3	50	922.01	217	0	116	0	116	0	116	0	116	131.1	260	21	23	65	106
25	M	PMethod 4	1	2	Phone	LTE	2016 Q2	0	0	Way 15	Way 8	550	5	110	2192.42	682	122.69	342	136.22	848	0	339	8.16	350	1016.55	599	498	402	1744	871
28	M	PMethod 4	1	2	Phone	3G	2015 Q3	0	0	Way 42	Way 1	550	11	50	3505.44	698	0.29	230	0	229	0	229	0	229	846.15	606	164	129	130	96
28	M	PMethod 1	1	2				0	0	Way 6	Way 6	400	8	50	89.16	188	0.11	94	0.58	153	0	82	0	82	191.85	192	162	89	413	197
35	M	PMethod 6	2	2				0	0	Way 9	Way 9	210	4	52.5	152.25	52	0.71	40	1.77	52	0	27	0	28	71.56	52	81	91	78	233
57	M	PMethod 2	1	2	Phone	LTE		0	0	Way 1	Way 1	650	13	50	0	8	0	8	0	8	0	8	0	8	3.15	34	435	262	731	546
40	F	PMethod 3	1	2	Phone	3G	2015 Q3	0	0	Way 8	Way 22	350	4	87.5	356.6	977	0	259	529.19	916	0	259	4.55	272	844.97	998	647	726	1011	1148
20	M	PMethod 4	1	2	Phone	3G	2015 Q3	0	0	Way 8	Way 8	30	3	10	1.3	10	0	7	0	7	0	7	0	7	7.67	12	6	499	10	158
28	F	PMethod 3	1	2				0	0	Way 15	Way 18	460	8	57.5	1309.62	544	0	171	50.15	510	0.06	203	0	171	409.21	569	362	314	798	757
31	M	PMethod 10	1	2	Phone	LTE	2015 Q1	0	0	Way 10	Way 10	560	5	112	3442.32	1235	1.3	423	534.4	1185	2.18	405	0.34	320	1659.17	1077	289	189	225	138
34	F	PMethod 4	1	2	Phone	LTE	2016 Q1	0	0	Way 3	Way 17	150	3	50	704.92	475	1.72	193	43.5	418	0	156	0	156	575.1	476	179	189	250	274
18	M	PMethod 3	1	2	Phone	3G	2014 Q1	0	0	Way 20	Way 6	420	7	60	1316.32	865	1.49	293	1138.2	768	0	291	0	291	679.99	874	264	132	425	292
40	F	PMethod 4	2	2	Phone	3G	2014 Q2	0	0	Way 52	Way 52	450	9	50	4562.03	557	0	196	5.09	394	0	196	0.02	197	428.23	544	403	604	369	485
26	F	PMethod 4	1	2	Phone	LTE	2015 Q2	0	0	Way 18	Way 19	650	16	40.63	5887.14	645	0	293	134.81	589	0	293	8.87	314	1081.17	898	356	390	734	816
30	F	PMethod 1	1	2	Phone	LTE	2015 Q1	0	0	Way 10	Way 10	550	6	91.67	688.89	263	0.5	125	11.04	246	0.32	132	27.87	163	743.45	269	102	68	273	229
18	F	PMethod 14	1	2	Phone	LTE	2016 Q2	0	0	Way 62	Way 1	290	7	41.43	168.27	210	1.15	139	394.21	252	0	134	0	134	219.44	223	57	132	29	107
25	M	PMethod 3	1	2	Phone	LTE	2012 Q2	0	0	Way 6	Way 6	600	13	46.15	153.88	635	0	310	55.11	610	0	310	0	310	172.31	633	586	633	1898	1645
32	F	PMethod 3	1	2	Phone	LTE	2015 Q1	0	0	Way 50	Way 39	720	14	51.43	827.85	636	1.2	264	5.92	399	0	169	0	169	413.89	716	650	605	1033	844
20	M	PMethod 3	1	2	Phone	LTE	2014 Q3	0	0	Way 1	Way 1	400	4	100	6.5	285	0	148	20.84	300	0	148	0	148	781.23	283	89	86	19	73
36	F	PMethod 4	1	2	Phone	LTE	2015 Q2	0	0	Way 15	Way 15	400	4	100	101.91	173	0.33	118	3.28	165	0	94	0	94	121.31	202	73	191	598	1818
20	F	PMethod 4	2	2	Phone	LTE	2014 Q3	0	0	Way 15	Way 38	400	5	80	1209.52	926	189.67	390	556.72	924	0	319	9.17	333	1244.39	788	600	487	2553	2906
47	M	PMethod 4	2	2				0	0	Way 1	Way 1	140	4	35	4.23	75	0	66	0	66	0	66	0	66	87.19	90	29	24	131	398
27	F	PMethod 4	1	2	Phone	LTE	2014 Q1	0	0	Way 6	Way 6	600	15	40	2522.88	859	42.67	419	51.74	723	0	310	0	310	673.86	1733	428	396	412	671
48	F	PMethod 3	2	2				0	0	Way 34	Way 34	300	6	50	26.52	286	0	71	0	71	0	71	0	71	109.31	269	123	268	195	720
27	F	PMethod 1	1	2	Phone	2G	2015 Q2	0	0	Way 1	Way 13	130	5	26	0	19	0	19	0	19	0	19	0	19	0	31	111	10	28	19
16	F	PMethod 1	1	2	Phone	LTE	2016 Q1	0	0	Way 18	Way 18	10	1	10	0.11	27	0	23	28.48	36	0	23	0	23	5.67	35	1	151	0	284
29	F	PMethod 1	1	2	Phone	LTE	2014 Q2	0	0	Way 13	Way 13	420	8	52.5	5549.32	350	1.63	165	712.11	340	0	162	0	162	464.27	288	360	660	633	2116
32	F	PMethod 5	2	2				0	0	Way 41	Way 41	300	3	100	290.02	308	3.72	146	97.41	302	0	144	0	144	195.99	275	401	346	751	1001
40	M	PMethod 4	1	2	Phone	LTE	2016 Q1	0	0	Way 6	Way 10	300	3	100	4664.61	421	1.27	196	72.26	402	7.31	260	0	193	1720.65	388	106	141	124	258
30	M	PMethod 3	1	2	Phone	2G	2013 Q1	0	0	Way 15	Way 1	360	7	51.43	0	1	0	1	0	1	0	1	0	1	0.3	2	164	102	191	143
35	M	PMethod 3	1	2	Phone	LTE	2016 Q2	0	0	Way 6	Way 6	600	6	100	4438.87	860	0	331	685.59	840	0	331	0	331	1327.68	819	1394	911	2356	1116
50	F	PMethod 4	1	2	Phone	3G	2016 Q2	0	0	Way 9	Way 6	350	3	116.67	34.83	170	3.36	71	194.65	194	0	70	1.18	72	241.1	194	106	189	977	2771
45	F	PMethod 5	1	2	Phone	2G	2013 Q1	0	0	Way 13	Way 13	500	10	50	0	6	0	6	0	6	0	6	0	6	0.01	9	259	457	632	1185
23	M	PMethod 3	1	2	Phone	LTE	2015 Q2	0	0	Way 24	Way 24	1050	7	150	10425.16	725	0.1	356	418.49	718	0.03	358	0	346	949	729	405	307	874	678
17	M	PMethod 4	1	2	Phone	2G	2015 Q2	0	0	Way 6	Way 6	520	14	37.14	0	25	0	25	0	25	0	25	0	25	4.26	36	171	133	206	81
49	F	PMethod 4	1	2	Phone	LTE	2015 Q3	0	0	Way 6	Way 6	100	1	100	18.14	116	0	110	0.16	127	0	110	0	110	13.43	303	5	14	0	61
43	F	PMethod 3	1	1	Phone	2G	2012 Q1	0	0	Way 41	Way 41	550	11	50	0	0	0	0	0	0	0	0	0	0	0	0	942	198	8620	1658
28	F	PMethod 4	2	2				0	0	Way 8	Way 8	390	8	48.75	3837.12	656	0	257	40.67	661	0	257	0	257	745.18	520	664	377	3156	1116
63	M	PMethod 4	1	2	Phone	3G	2014 Q2	0	0	Way 18	Way 18	400	4	100	20.3	710	0	348	671.71	818	0	348	0.72	351	582.35	839	237	164	866	884
21	M	PMethod 3	1	2	Phone	3G	2013 Q1	0	0	Way 1	Way 1	100	4	25	0.51	352	0	344	0.03	348	0	344	0	344	15.96	446	14	19	15	25
46	M	PMethod 4	1	2	Phone	3G	2013 Q2	0	0	Way 6	Way 6	160	4	40	93.11	25	0	14	0	14	0	14	0	14	50.99	24	42	164	17	99
16	F	PMethod 4	1	2	Phone	LTE	2015 Q3	0	0	Way 33	Way 39	590	16	36.88	4601.96	1235	5.01	467	286.47	1245	0	309	0	309	868.97	1094	87	251	47	152
28	F	PMethod 4	1	2	Phone	LTE	2016 Q1	0	0	Way 12	Way 12	100	1	100	289.99	236	0	103	33.08	225	0	103	0	103	212.28	243	58	255	50	402
35	M	PMethod 4	2	2				0	0	Way 37	Way 37	100	1	100	69.95	388	0	125	517.2	368	0.58	145	0	125	272.07	290	521	486	457	365
55	F	PMethod 10	1	1				0	0	Way 39	Way 19	450	5	90	0	0	0	0	0	0	0	0	0	0	0	0	139	125	386	159
45	M	PMethod 10	2	2	Phone	3G	2014 Q2	0	0	Way 15	Way 15	200	14	14.29	0	27	0	27	1.44	45	0	27	0	27	4.69	66	25	7	43	1
36	F	PMethod 4	1	2	Phone	3G	2015 Q1	0	0	Way 6	Way 6	500	10	50	285.85	306	0	153	12.98	262	0	153	0	153	188.93	310	163	111	193	123
55	F	PMethod 6	1	2	Phone	3G	2014 Q2	0	0	Way 6	Way 15	310	4	77.5	0.03	114	0	112	1.66	137	0	112	0	112	117.17	262	147	97	50	132
50	M	PMethod 4	1	2				0	0	Way 12	Way 12	500	10	50	424.18	366	0	224	2.73	351	0	224	0	224	335.83	433	155	197	250	554
59	M	PMethod 3	1	2				0	0	Way 6	Way 6	80	4	20	0.1	18	0	17	0	17	0	17	0	17	6.99	26	107	27	3	34
17	F	PMethod 3	1	2				0	0	Way 1	Way 1	30	1	30	8.86	14	0	12	13.62	70	0	12	0	12	1.06	18	2	6	1	6
30	F	PMethod 19	2	1	Phone	2G	2011 Q1	0	0	Way 32	Way 32	80	2	40	0	0	0	0	0	0	0	0	0	0	0	0	10	13	0	2
38	M	PMethod 5	1	2	Phone	2G	2013 Q1	0	0	Way 7	Way 7	380	5	76	0	1	0	1	0	1	0	1	0	1	0	1	425	158	1387	438
30	F	PMethod 3	1	2	Phone	LTE	2015 Q1	0	0	Way 8	Way 8	200	6	33.33	53.11	51	0.05	27	6.44	49	0	25	0	25	13.45	52	135	191	247	735
23	M	PMethod 3	1	1	Phone	3G	2012 Q1	0	0	Way 13	Way 13	30	1	30	0	0	0	0	0	0	0	0	0	0	0	0	9	6	1	8
59	M	PMethod 14	2	2	Phone	LTE	2015 Q1	0	0	Way 6	Way 6	400	4	100	1.45	296	3.17	272	267.7	547	0	270	0	270	603.15	565	217	128	306	165
38	F	PMethod 1	1	2	Phone	LTE	2016 Q1	0	0	Way 6	Way 6	890	26	34.23	122.52	247	0	173	47.4	425	0	173	0	173	333.27	408	1103	567	948	1694
25	M	PMethod 5	2	2	Phone	LTE	2015 Q1	0	0	Way 15	Way 6	260	8	32.5	2385.62	299	0.01	121	274.39	320	0	120	0	120	134.42	256	104	98	190	150
24	M	PMethod 4	1	2	Phone	3G	2014 Q2	0	0	Way 15	Way 15	610	28	21.79	3228.53	656	0.38	263	615.78	929	0	241	0	241	603.29	612	273	417	1381	2107
35	F	PMethod 6	1	2	Phone	3G	2008 Q3	0	0	Way 6	Way 6	120	3	40	0.03	14	0	10	0	10	0	10	0	10	0.03	14	8	101	34	854
33	M	PMethod 4	1	2	Phone	LTE	2015 Q1	0	0	Way 6	Way 6	280	11	25.45	4.39	374	0	296	28.88	473	0	295	0	295	280.36	609	302	296	999	724
35	F	PMethod 3	1	2	Phone	3G	2012 Q3	0	0	Way 33	Way 1	400	4	100	421.88	358	0	127	67.37	340	0	127	0	127	136.06	362	107	103	246	300
19	F	PMethod 4	1	2	Phone	LTE	2013 Q2	0	0	Way 19	Way 1	270	5	54	97.54	41	0	37	0.6	61	0	37	0	37	99.91	68	23	60	48	58
60	M	PMethod 14	2	2	Phone	3G	2014 Q1	0	0	Way 34	Way 34	500	6	83.33	0.33	6	0	2	0	4	0	2	0	2	3.36	6	130	200	129	295
19	M	PMethod 4	1	2	Phone	3G	2015 Q1	0	0	Way 22	Way 22	300	3	100	3508.17	602	20.75	318	685.24	1536	0	311	0	311	2030.55	941	151	82	146	66
32	M	PMethod 1	1	2	Phone	LTE	2015 Q1	0	0	Way 6	Way 28	270	4	67.5	2256.32	489	0	221	208.71	488	0	221	0	221	232.76	444	80	143	228	71
16	M	PMethod 4	1	2	Phone	LTE	2014 Q3	0	0	Way 15	Way 15	300	3	100	470.51	542	0.67	204	78.55	436	0	200	0	200	1191.12	440	58	48	45	17
30	M	PMethod 7	1	2	Phone	LTE	2014 Q2	0	0	Way 26	Way 26	1300	21	61.9	11870.61	735	0.6	337	404.53	807	10.92	384	3.69	344	2999.36	806	615	544	712	1006
30	F	PMethod 4	1	2	Phone	3G	2015 Q2	0	0	Way 39	Way 39	310	7	44.29	3685.47	544	0	326	13.97	536	0	326	0	326	481.89	692	217	281	1705	4510
50	M	PMethod 3	1	2	Phone	3G	2016 Q1	0	0	Way 6	Way 6	450	8	56.25	989.36	746	0	321	765.42	724	0	321	0	321	984.46	586	677	462	2218	1736
20	F	PMethod 3	1	2	Phone	LTE	2015 Q3	0	0	Way 33	Way 33	400	4	100	1720.42	405	0.1	186	180.58	433	0	183	6.85	194	724.82	461	160	206	181	203
28	M	PMethod 4	1	2	Phone	3G	2015 Q3	0	0	Way 8	Way 12	600	10	60	1459.47	459	0	200	111.45	466	0	200	0	200	670.56	422	454	280	2428	516
17	F	PMethod 4	1	2	Phone	3G	2016 Q1	0	0	Way 15	Way 13	250	17	14.71	1259.3	515	0	210	1297.56	918	0	210	0	210	262.31	443	107	173	43	519
46	M	PMethod 4	1	2	Phone	LTE	2015 Q2	0	0	Way 10	Way 10	600	3	200	17.78	674	0.93	417	50.44	640	0.11	338	0	337	436.8	747	1	0	11	0
30	M	PMethod 3	1	2	Phone	LTE	2016 Q1	0	0	Way 8	Way 8	220	8	27.5	1471.87	484	0	337	60.24	614	0	337	0	337	56.5	477	113	221	258	488
37	F	PMethod 4	1	2				0	0	Way 1	Way 1	220	5	44	39.3	259	0	113	133.75	307	0	113	0	113	376.36	286	255	210	366	293
46	M	PMethod 5	1	2	Phone	LTE	2013 Q2	0	0	Way 10	Way 10	380	6	63.33	487.21	508	0	150	545.92	497	0.54	186	0	150	733	316	104	123	73	176
52	M	PMethod 4	1	2				0	0	Way 1	Way 1	30	1	30	0	1	0	1	0	1	0	1	0	1	0	1	2	50	1	159
37	M	PMethod 4	1	1	Phone	2G	2013 Q1	0	0	Way 6	Way 6	400	4	100	0	0	0	0	0	0	0	0	0	0	0	0	416	156	357	218
24	F	PMethod 3	1	2	Phone	3G	2011 Q3	0	0	Way 24	Way 24	130	3	43.33	284.85	136	0	51	2.12	108	0	51	0	51	43.11	137	170	1517	714	13276
39	F	PMethod 4	1	2	Phone	LTE		0	0	Way 42	Way 1	650	13	50	344.43	239	0	125	0	125	4.07	126	0	125	294.81	244	234	164	397	329
39	M	PMethod 4	2	2				0	0	Way 22	Way 22	50	1	50	544.51	267	0	203	21.32	283	0	203	0	203	71.69	279	25	67	36	102
33	F	PMethod 4	1	2	Phone	3G	2012 Q3	0	0	Way 22	Way 22	290	16	18.13	244.21	627	1.52	317	793.89	950	0	316	0	316	389.49	557	63	44	612	212
18	F	PMethod 3	2	2				0	0	Way 6	Way 6	20	1	20	0	9	0	8	1.11	13	0	8	0	8	0	13	41	56	63	146
45	F	PMethod 3	1	2	Phone	2G	2013 Q1	0	0	Way 23	Way 22	70	4	17.5	0	253	0	253	21.38	512	0	253	0	253	1.54	407	31	331	10	470
38	M	PMethod 3	1	2	Phone	LTE	2013 Q2	0	0	Way 13	Way 13	120	4	30	27.87	87	0.2	71	0.32	81	0	58	0	58	55.36	102	68	55	143	59
32	M	PMethod 2	1	2	Phone	LTE	2015 Q3	0	0	Way 6	Way 6	500	8	62.5	3511.16	1814	3.76	404	82.97	1726	0.02	315	0	304	688.18	1636	38	15	232	58
53	M	PMethod 1	1	2	Phone	LTE	2016 Q1	0	0	Way 6	Way 6	150	2	75	2091.44	294	0.44	248	77.58	315	0	229	0	229	77.55	403	51	87	62	96
19	F	PMethod 3	1	2				0	0	Way 4	Way 6	300	6	50	244.6	218	13.21	75	11.77	213	0	62	4.81	67	204.21	219	142	152	167	1023
64	M	PMethod 4	1	2	Phone	3G	2014 Q2	0	0	Way 6	Way 6	890	26	34.23	876.1	440	0.43	212	26.54	436	0	210	0	210	967.92	439	65	26	98	39
30	M	PMethod 6	1	2	Phone	3G	2012 Q1	0	0	Way 6	Way 6	460	12	38.33	194.4	482	0	215	190.44	441	0	215	0	215	245.13	502	718	511	1720	1194
62	F	PMethod 3	2	2				0	0	Way 15	Way 63	150	3	50	260.82	203	0	148	0	148	0	148	0	148	76.77	189	52	58	210	269
50	F	PMethod 4	1	2	Phone	3G	2015 Q3	0	0	Way 6	Way 6	50	1	50	0.36	121	0	119	0.2	129	0	119	0	119	11.98	133	23	214	22	980
18	F	PMethod 6	1	2	Phone	LTE	2016 Q2	0	0	Way 6	Way 6	630	15	42	1964.05	487	111.08	342	9.09	459	0	330	0	330	817.54	582	74	134	132	273
48	M	PMethod 4	3	2	Phone	3G	2010 Q1	0	0	Way 1	Way 1	500	10	50	17.83	6	0	5	0.02	6	0	5	0	5	0.58	8	608	435	1487	961
55	F	PMethod 3	1	1	Phone	3G	2012 Q1	0	0	Way 1	Way 1	450	6	75	0	0	0	0	0	0	0	0	0	0	0	0	277	213	307	226
30	F	PMethod 22	1	1	Phone	2G	2014 Q1	0	0	Way 3	Way 22	400	4	100	0	0	0	0	0	0	0	0	0	0	0	0	176	355	515	8620
44	M	PMethod 2	1	1	Phone	3G	2015 Q1	0	0	Way 1	Way 6	320	13	24.62	0	0	0	0	0	0	0	0	0	0	0	0	196	601	151	992
27	F	PMethod 4	1	2	Phone	LTE	2014 Q3	0	0	Way 6	Way 6	400	5	80	2182.36	437	6.39	210	353.41	416	0	191	0.42	198	298.03	433	221	293	631	1128
32	M	PMethod 4	1	2	Phone	3G	2015 Q3	0	0	Way 56	Way 56	380	9	42.22	761.69	272	0	114	0.16	118	0	114	5.5	132	299.01	275	27	76	7	55
44	M	PMethod 3	1	2	Phone	2G	2010 Q1	0	0	Way 6	Way 22	350	16	21.88	0	340	0	340	194.72	846	0	340	0	340	3.67	529	66	220	13	141
30	F	PMethod 4	1	2	Phone	LTE	2014 Q2	0	0	Way 1	Way 1	700	11	63.64	2660.7	319	0	189	143.86	367	0	189	0	189	197.18	461	221	452	231	1284
51	F	PMethod 5	1	2	Phone	2G	2015 Q2	0	0	Way 1	Way 1	40	2	20	0	2	0	2	0	2	0	2	0	2	0	2	22	259	7	1571
62	M	PMethod 4	1	1	Phone	2G	2012 Q1	0	0	Way 42	Way 6	260	7	37.14	0	0	0	0	0	0	0	0	0	0	0	0	290	94	224	200
21	M	PMethod 1	2	2	Phone	3G	2014 Q1	0	0	Way 15	Way 15	550	11	50	5161.16	842	1.2	259	1159.01	880	0	257	1.74	261	894.11	589	533	401	3038	1185
19	F	PMethod 3	1	2				0	0	Way 15	Way 15	80	8	10	6.32	120	0	103	1019.48	294	0	103	0	103	11.11	219	24	97	0	503
50	F	PMethod 1	1	2	Phone	3G	2014 Q2	0	0	Way 6	Way 6	650	13	50	261.28	702	0.13	303	377.37	694	0	299	0.02	300	409.94	711	185	334	486	930
23	M	PMethod 5	1	2	Phone	LTE	2014 Q1	0	0	Way 8	Way 3	390	8	48.75	692.59	443	32.77	172	41.31	431	0	120	0	120	728.23	573	65	187	56	305
35	F	PMethod 3	2	2	Phone	3G	2014 Q1	0	0	Way 8	Way 8	500	11	45.45	227.13	524	0	216	844.42	558	0	216	4.87	224	457.61	584	238	357	860	1631
46	F	PMethod 3	1	2	Phone	3G	2013 Q2	0	0	Way 64	Way 64	400	4	100	1164.15	283	0.52	127	0	127	0	126	0	126	264.95	306	69	79	84	162
48	M	PMethod 10	2	2				0	0	Way 38	Way 38	300	6	50	1.68	64	0.1	53	0	52	0	52	0	52	161.65	91	89	156	158	179
32	F	PMethod 1	2	2				0	0	Way 13	Way 13	50	1	50	0.91	96	0	61	15.62	149	0	61	0	61	106.86	101	35	91	98	1719
45	F	PMethod 4	1	2	Phone	3G	2015 Q3	0	0	Way 15	Way 1	400	4	100	10.45	3	0	2	0.02	3	0	2	0	2	4.27	4	592	588	575	1811
29	F	PMethod 4	1	2				0	0	Way 1	Way 1	170	3	56.67	1001.12	82	0	30	1.08	70	0	30	0	30	285.52	76	59	47	119	147
33	M	PMethod 4	1	2	Phone	3G	2015 Q1	0	0	Way 12	Way 12	200	2	100	130.74	213	21.54	100	23.96	195	0	74	0	76	216.62	217	25	72	111	211
30	M	PMethod 10	1	2	Phone	3G	2015 Q2	0	0	Way 22	Way 22	130	3	43.33	41.75	145	0	71	69.09	175	0	71	0	71	28.38	157	29	261	20	516
25	F	PMethod 2	2	2	Phone	3G	2012 Q1	0	0	Way 22	Way 6	330	13	25.38	960.75	286	0	184	325.26	384	0	184	0	184	166.23	266	199	186	892	566
30	M	PMethod 8	1	2	Phone	LTE	2016 Q1	0	0	Way 12	Way 6	200	2	100	4317.06	370	1.85	231	88.61	381	0	230	0	230	687.71	454	674	384	565	423
34	M	PMethod 4	2	2	Phone	LTE	2015 Q1	0	0	Way 6	Way 6	400	4	100	4046.97	728	0	323	357.08	775	0	323	11	335	1140.36	810	654	514	1211	918
18	M	PMethod 4	3	2				0	0	Way 8	Way 8	180	5	36	1389.86	372	0	120	85.69	331	0	120	0	120	323.43	349	68	30	204	9
33	M	PMethod 4	2	2	Phone	3G	2015 Q2	0	0	Way 1	Way 10	400	4	100	3457.84	657	0	331	1440.17	614	26.36	349	0	331	2624.46	728	394	230	915	526
30	F	PMethod 6	1	1	Phone	2G	2011 Q1	0	0	Way 8	Way 22	140	6	23.33	0	0	0	0	0	0	0	0	0	0	0	0	154	191	67	183
25	F	PMethod 4	1	2	Phone	3G	2015 Q3	0	0	Way 1	Way 1	270	8	33.75	29.77	317	0	59	4.38	189	0	59	0	59	457.98	312	80	124	55	59
23	F	PMethod 4	1	2	Phone	LTE	2013 Q2	0	0	Way 1	Way 1	1600	17	94.12	16664.89	1093	0.04	349	573.35	1117	0	347	0	347	3902.48	1144	328	416	738	1369
35	F	PMethod 5	1	2	Phone	2G	2009 Q2	0	0	Way 28	Way 6	200	4	50	0	1	0	1	0	1	0	1	0	1	0	1	36	277	14	564
65	M	PMethod 10	1	1	Phone	2G	2011 Q2	0	0	Way 6	Way 1	180	9	20	0	0	0	0	0	0	0	0	0	0	0	0	257	46	246	32
21	F	PMethod 3	1	2	Phone	LTE	2015 Q3	0	0	Way 6	Way 6	100	1	100	528.91	104	0	63	1.39	92	0	63	0	63	10.24	68	4	114	0	130
43	M	PMethod 15	1	2	Phone	3G	2015 Q2	0	0	Way 12	Way 12	400	4	100	74.33	286	96.04	154	143.16	273	0	116	0	116	100.37	291	249	416	379	421
45	M	PMethod 4	1	2	Phone	3G	2013 Q3	0	0	Way 6	Way 6	450	3	150	653.15	800	0	308	213.09	866	0	308	0	308	816.01	945	417	322	1549	1014
27	M	PMethod 4	2	2				0	0	Way 32	Way 32	290	8	36.25	313.13	383	0.07	205	165.25	422	1.8	245	0	204	389.4	364	122	107	44	44
47	M	PMethod 4	1	2	Phone	3G	2014 Q1	0	0	Way 22	Way 22	550	11	50	1818.23	536	0	267	115.27	526	0	267	0	267	354.04	535	73	44	274	71
44	M	PMethod 15	1	2				0	0	Way 22	Way 22	350	4	87.5	2.19	108	0	78	46.37	205	0	78	0	78	175.35	215	460	404	729	653
16	F	PMethod 12	2	2				0	0	Way 5	Way 3	160	3	53.33	0.27	20	0	13	0	13	0	13	0	13	108.89	26	19	50	8	188
39	F	PMethod 4	2	2	Phone	3G	2014 Q1	0	0	Way 6	Way 1	506.1	6	84.35	243.41	1552	0	193	506.17	1783	0	193	0	193	682.14	1368	325	438	1563	4576
19	F	PMethod 4	1	2				0	0	Way 15	Way 15	570	14	40.71	379.39	452	39.49	290	2576.12	534	0	236	0	236	755.88	506	406	568	1287	1840
50	M	PMethod 1	1	2	Phone	3G	2012 Q3	0	0	Way 2	Way 2	200	2	100	200.8	613	0	297	63.55	580	0.02	305	0	297	229.98	619	62	187	120	510
30	F	PMethod 4	2	2	Phone	2G	2012 Q1	0	0	Way 6	Way 6	190	5	38	628.06	187	0.16	106	135.13	219	0	102	0	102	27.59	163	163	315	216	538
17	M	PMethod 3	1	2	Phone	LTE	2016 Q2	0	0	Way 1	Way 1	580	13	44.62	946.94	663	19.21	309	510.46	641	0	252	0	252	769.59	638	140	127	342	84
53	M	PMethod 15	1	2	Phone	3G	2015 Q1	0	0	Way 40	Way 40	140	7	20	37.02	132	0	95	22.03	123	0	95	0	95	42.39	167	41	91	30	137
31	F	PMethod 4	1	2	Phone	LTE	2015 Q2	0	0	Way 26	Way 26	200	2	100	1276.86	552	455.36	341	141.21	523	0.4	230	10.2	241	1636.2	527	402	263	539	468
47	F	PMethod 5	1	2	Phone	LTE	2015 Q2	0	0	Way 12	Way 12	400	4	100	132.04	172	0	86	0	86	0	86	0	86	70.91	175	464	523	1977	2139
40	M	PMethod 13	2	2	Phone	3G	2014 Q2	0	0	Way 24	Way 1	50	2	25	1059.84	77	0	55	2.34	107	0	55	0	55	23.57	70	80	68	237	111
63	M	PMethod 6	1	2	Phone	3G	2014 Q3	0	0	Way 27	Way 27	220	11	20	0.01	59	0	58	0	58	0	58	0	58	36.46	148	151	85	171	132
17	F	PMethod 4	1	2	Phone	3G	2014 Q2	0	0	Way 39	Way 6	450	9	50	18.62	424	0	155	74.66	379	0	155	22.81	186	301.72	498	192	187	170	198
28	M	PMethod 4	1	2	Phone	3G	2014 Q2	0	0	Way 26	Way 26	620	10	62	5534.11	813	0	294	604.21	800	0	294	0	294	1027.09	801	125	132	915	396
35	F	PMethod 6	2	2	Phone	LTE	2015 Q3	0	0	Way 19	Way 40	100	2	50	0	5	0	5	0	5	0	5	0	5	0	5	67	131	73	767
21	M	PMethod 4	1	2				0	0	Way 6	Way 6	100	2	50	1089.88	33	0	24	0	24	0	24	0	24	135.56	42	18	42	16	51
38	F	PMethod 4	1	2				0	0	Way 80	Way 6	400	3	133.33	11.83	530	0.57	339	31.14	482	0	338	0	338	450.02	606	252	290	718	640
30	F	PMethod 4	1	2	Phone	3G	2014 Q3	0	0	Way 6	Way 6	400	4	100	1002.67	394	0	206	114.08	438	0.02	213	31.69	258	203.47	459	291	319	564	993
23	M	PMethod 1	1	2	Phone	3G	2014 Q2	0	0	Way 22	Way 22	300	3	100	180.71	222	0.82	117	7.61	206	0.03	118	3	106	95.37	208	30	100	19	89
23	F	PMethod 4	2	2				0	0	Way 39	Way 39	380	11	34.55	61.82	256	0	139	116.36	295	0	139	0	139	397.1	301	147	306	519	2165
40	M	PMethod 4	1	2	Phone	3G	2015 Q1	0	0	Way 6	Way 6	320	4	80	230.27	468	0	201	347.85	480	0	201	0	202	940.57	488	313	266	1815	2304
52	F	PMethod 4	1	2				0	0	Way 8	Way 23	160	8	20	0	10	0	10	0	10	0	10	0	10	0	10	37	53	13	30
38	F	PMethod 10	1	2	Phone	LTE	2014 Q2	0	0	Way 26	Way 26	300	7	42.86	39.12	108	0	80	9.92	133	0	80	3.33	88	106.32	149	17	48	25	112
50	F	PMethod 1	1	2	Phone	2G	2010 Q1	0	0	Way 62	Way 15	70	5	14	5.86	4	0	2	18.88	4	0	4	0	2	4.7	4	23	266	11	517
25	M	PMethod 4	1	2	Phone	3G	2014 Q3	0	0	Way 15	Way 1	530	11	48.18	3601.98	1340	0	272	22.55	619	0	272	0	272	432.13	1146	437	100	452	73
46	M	PMethod 3	1	2				0	0	Way 1	Way 1	600	12	50	1676.45	1120	0	280	168.31	778	0	280	0	280	747.6	760	751	325	2123	761
32	M	PMethod 4	1	2	Phone	2G	2013 Q2	0	0	Way 34	Way 3	300	6	50	0	305	0	305	7.92	476	0	305	0	305	11.45	476	49	23	45	16
31	M	PMethod 1	1	2	Phone	3G	2014 Q2	0	0	Way 6	Way 6	240	12	20	13.16	6	0	4	0.01	5	0	4	0	4	3.47	6	170	155	181	159
59	F	PMethod 11	1	2	Phone	2G	2010 Q2	0	0	Way 1	Way 1	150	3	50	0	3	0	3	0	3	0	3	0	3	0	6	28	26	45	154
36	F	PMethod 4	1	2	Phone	3G	2014 Q2	0	0	Way 9	Way 9	450	9	50	1.46	67	0	61	0.33	67	0	61	0	61	1.98	70	146	34	1067	448
35	F	PMethod 3	1	2	Phone	3G	2013 Q2	0	0	Way 24	Way 24	300	3	100	688.6	333	0	151	76.72	316	0.42	192	16.88	172	649.83	334	334	236	639	584
45	F	PMethod 3	1	2	Phone	LTE	2014 Q3	0	0	Way 14	Way 14	300	3	100	153.59	42	0.27	21	3.34	37	0	18	0	18	33.85	41	67	68	61	34
16	F	PMethod 3	2	2				0	0	Way 6	Way 6	50	1	50	6.03	90	0	51	0	51	0	51	0	51	108.3	91	3	7	0	131
26	F	PMethod 6	3	2	Phone	LTE	2015 Q3	0	0	Way 15	Way 15	730	25	29.2	3913.33	492	0.69	230	358.07	525	0	217	0	217	633.26	492	124	218	55	157
49	F	PMethod 4	2	2	Phone	3G	2013 Q3	0	0	Way 6	Way 6	80	4	20	3.61	7	0	4	0.02	7	0	4	0	4	20.77	8	84	144	87	326
28	M	PMethod 6	2	2				0	0	Way 1	Way 1	190	17	11.18	167.15	352	0.35	195	10.42	315	0.17	205	0	169	109.43	393	15	26	13	25
50	F	PMethod 1	1	2	Phone	LTE	2015 Q1	0	0	Way 8	Way 1	570	12	47.5	17.68	601	0	325	1193.97	604	0	325	0	325	337.9	670	438	254	757	471
15	M	PMethod 4	2	2				0	0	Way 8	Way 8	20	1	20	18.78	16	0	10	58.01	28	0	10	0	10	10.67	16	8	3	15	14
48	M	PMethod 4	1	2	Phone	LTE	2016 Q2	0	0	Way 6	Way 6	530	13	40.77	1703.51	521	0	299	113.51	492	0	298	0	298	1187.6	417	11	5	45	19
60	F	PMethod 1	1	1	Phone	LTE	2014 Q1	0	0	Way 15	Way 15	60	3	20	0	0	0	0	0	0	0	0	0	0	0	0	22	54	6	113
25	M	PMethod 4	1	2	Phone	LTE	2015 Q1	0	0	Way 39	Way 24	620	25	24.8	172.77	307	0	215	251.08	618	0	215	0	215	679.58	343	204	65	563	112
33	M	PMethod 4	1	2	Phone	3G	2014 Q2	0	0	Way 56	Way 56	400	4	100	5254.81	260	0	106	23.38	199	0	106	0	106	205.72	262	153	110	619	847
24	M	PMethod 15	1	1	Phone	3G	2013 Q3	0	0	Way 6	Way 6	60	3	20	0	0	0	0	0	0	0	0	0	0	0	0	33	67	22	66
32	F	PMethod 4	2	2	Phone	3G	2014 Q1	0	0	Way 6	Way 1	220	3	73.33	68.88	471	0	109	4.57	322	0	109	0	109	141.55	475	121	343	115	698
33	F	PMethod 4	2	2	Phone	3G	2015 Q2	0	0	Way 8	Way 13	510	12	42.5	2263.01	345	0.05	96	0	93	0	93	0	93	145.68	354	355	513	368	2411
56	M	PMethod 4	2	2				0	0	Way 6	Way 6	500	5	100	2.66	354	0	331	2.96	350	0	331	0	331	452.05	691	176	152	198	264
61	M	PMethod 10	1	1	Phone	2G	2009 Q3	0	0	Way 37	Way 37	500	6	83.33	0	0	0	0	0	0	0	0	0	0	0	0	368	283	1073	695
40	M	PMethod 4	2	2				0	0	Way 1	Way 8	80	5	16	0	2	0	2	0	2	0	2	0	2	0	2	94	353	39	193
58	F	PMethod 10	1	2	Phone	3G	2012 Q2	0	0	Way 22	Way 22	400	4	100	43.43	639	0	277	78.71	621	0.32	282	0	277	340.25	675	153	106	388	203
54	M	PMethod 1	2	2	Phone	LTE	2016 Q1	0	0	Way 6	Way 6	480	11	43.64	107.48	382	0	195	48.86	344	0	195	0	195	243.44	375	140	164	339	278
23	F	PMethod 3	1	2	Tablet	3G	2013 Q3	0	0	Way 1	Way 1	400	4	100	3578.47	315	156.14	181	0.78	271	0	123	0	123	386.02	291	61	9	169	49
30	F	PMethod 2	1	2	Phone	LTE	2016 Q2	0	0	Way 5	Way 5	450	4	112.5	883.46	703	19.41	341	72.02	637	0	190	5.28	195	454.28	692	213	273	2446	2523
37	F	PMethod 1	1	2	Phone	3G	2015 Q2	0	0	Way 22	Way 22	360	8	45	462.13	420	1.39	251	13.76	375	0	216	0	216	125.56	517	79	135	427	916
60	F	PMethod 21	1	1	Phone	2G	2009 Q2	0	0	Way 8	Way 8	100	1	100	0	0	0	0	0	0	0	0	0	0	0	0	7	100	11	1785
27	M	PMethod 4	1	2	Phone	3G	2014 Q2	0	0	Way 6	Way 1	540	12	45	5008.21	533	0.21	261	698.21	538	0	252	0	252	551	528	438	98	1453	179
22	F	PMethod 4	2	2	Phone	LTE	2016 Q2	0	0	Way 1	Way 8	170	3	56.67	69.84	176	0	65	89	177	0	65	0	65	40.75	210	194	330	342	633
16	F	PMethod 4	1	2	Phone	LTE	2015 Q2	0	0	Way 6	Way 6	300	3	100	1277.03	177	0.01	80	2.46	150	0	79	0	79	267.06	157	263	527	303	650
31	F	PMethod 10	1	2	Phone	3G	2013 Q2	0	0	Way 1	Way 6	400	3	133.33	337.8	436	0	212	465.4	438	0	212	23.43	240	459.15	435	122	52	127	265
47	M	PMethod 4	2	2				0	0	Way 6	Way 6	510	17	30	929.63	99	0.24	72	13.48	98	0	57	0	57	71.12	99	256	325	701	1055
43	M	PMethod 4	3	2	Phone	LTE	2013 Q2	0	0	Way 1	Way 1	350	6	58.33	4461.04	1017	0.63	217	1663.22	928	0	215	0	215	1508.62	788	795	284	2603	962
28	M	PMethod 4	1	2	Phone	LTE	2015 Q3	0	0	Way 19	Way 12	450	5	90	2529.45	1357	0	346	354.19	1310	0.43	381	0.04	347	962.21	1106	741	651	898	801
58	F	PMethod 11	1	2	Phone	LTE	2014 Q1	0	0	Way 6	Way 6	550	11	50	41.82	935	0	274	243.29	797	0	274	0	274	459.97	1065	79	55	72	126
46	M	PMethod 3	1	2	Phone	LTE	2015 Q3	0	0	Way 6	Way 6	600	13	46.15	4251.09	808	0.34	337	182.34	755	0.19	386	0	335	738.4	499	259	124	546	224
34	F	PMethod 6	1	2	Phone	LTE	2013 Q2	0	0	Way 6	Way 6	570	12	47.5	6497.73	852	0	267	328.7	777	0	267	0	267	0	267	1016	542	4243	2927
38	F	PMethod 14	1	2	Phone	3G	2014 Q2	0	0	Way 52	Way 52	200	2	100	469.83	156	0	70	4.29	122	0	70	0	70	60.24	173	41	107	8	40
48	F	PMethod 3	1	2	Phone	LTE	2015 Q1	0	0	Way 40	Way 40	50	2	25	10.78	140	0	130	4.16	157	0	130	0	130	23.74	158	2	44	0	44
40	M	PMethod 4	1	2	Phone	3G	2015 Q3	0	0	Way 15	Way 15	570	13	43.85	216	303	0.09	84	11.79	243	0	78	0	78	254.85	245	495	297	1095	442
42	F	PMethod 1	1	2	Phone	LTE	2015 Q1	0	0	Way 12	Way 6	370	5	74	576.82	504	43.87	343	761.5	504	0	240	0	240	765.78	445	142	255	305	2385
34	M	PMethod 3	1	2	Phone	2G	2010 Q2	0	0	Way 19	Way 8	500	5	100	3058.85	675	0.02	346	252.66	769	0	345	0	345	927.83	842	97	82	109	66
60	M	PMethod 4	2	2	Phone	3G	2015 Q3	0	0	Way 58	Way 58	340	9	37.78	0	2	0	2	0	2	0	2	0	2	0	2	67	247	76	3738
41	M	PMethod 4	2	2				0	0	Way 27	Way 27	150	3	50	1371.24	126	0	60	118.07	116	0	60	0	60	193.01	123	110	34	389	78
55	M	PMethod 4	1	2	Phone	LTE	2014 Q2	0	0	Way 6	Way 6	400	4	100	595.75	671	18.05	346	0	245	0	243	0	243	344.17	678	288	177	745	175
51	F	PMethod 4	1	2	Phone	LTE	2014 Q1	0	0	Way 8	Way 8	620	12	51.67	1716.17	651	0	221	62.3	550	0	221	3.1	222	399.21	620	579	498	3525	3796
35	M	PMethod 4	1	2	Phone	3G	2015 Q2	0	0	Way 6	Way 12	400	4	100	42.92	672	0	330	115.04	732	0	330	0.16	331	789.93	707	532	259	2612	765
65	M	PMethod 11	1	2	Phone	2G	2009 Q2	0	0	Way 6	Way 6	250	5	50	0.03	5	0	3	0	3	0	3	0	3	105	7	12	112	12	262
37	M	PMethod 1	1	2	Phone	LTE	2015 Q1	0	0	Way 6	Way 6	400	5	80	3.09	345	0	298	78.65	535	0	298	0	298	425.27	559	85	171	79	125
14	F	PMethod 5	2	2	Mobile Phone	2G		0	0	Way 12	Way 63	320	4	80	1546.56	706	1.46	177	1407.4	747	0	174	0	174	210.49	305	442	239	1037	779
49	M	PMethod 4	1	2	Phone	LTE	2016 Q1	0	0	Way 18	Way 1	450	5	90	3672.69	494	0	331	164.44	492	0.16	356	0	331	681.47	527	614	105	279	214
62	M	PMethod 4	1	2	Phone	LTE	2016 Q1	0	0	Way 15	Way 15	210	6	35	1541.88	517	0	322	31.57	530	0	322	0	322	354.76	560	199	362	133	434
37	F	PMethod 4	2	2				0	0	Way 1	Way 1	70	3	23.33	693.87	132	0	90	53.18	152	0	90	0	90	42.43	139	99	62	386	408
62	F	PMethod 1	1	2	Phone	LTE	2015 Q1	0	0	Way 6	Way 18	130	2	65	1.48	32	0	24	20.29	33	0	24	0	24	4.44	54	28	41	22	171
22	M	PMethod 8	2	2	Phone	3G	2015 Q2	0	0	Way 1	Way 6	300	3	100	872.37	612	0.02	284	55.92	620	0	283	0.28	294	750.02	630	336	99	785	166
27	F	PMethod 10	1	2	Phone	LTE	2014 Q2	0	0	Way 22	Way 22	200	3	66.67	1187.25	516	0	348	9.43	528	0	348	0	348	60.93	832	27	680	22	3769
37	F	PMethod 6	1	2	Phone	3G	2014 Q2	0	0	Way 22	Way 22	220	8	27.5	254.84	419	0	293	244.21	433	0	293	0	293	26.65	450	91	364	147	500
32	M	PMethod 4	1	2	Phone	LTE	2014 Q3	0	0	Way 25	Way 12	450	5	90	3020.71	292	0	133	187	282	0	133	0	133	365.7	274	334	460	278	609
34	F	PMethod 11	1	2	Phone	2G	2013 Q2	0	0	Way 22	Way 8	340	19	17.89	0	13	0	13	1.56	41	0	13	0	13	0.93	34	94	117	31	151
24	M	PMethod 14	1	2	Phone	3G	2014 Q2	0	0	Way 13	Way 13	1460	33	44.24	21416.39	1218	2.39	323	257.92	1147	0	314	0	314	645.65	1011	21	54	9	60
36	F	PMethod 4	1	2	Phone	LTE	2013 Q3	0	0	Way 1	Way 6	400	4	100	4407.71	667	0	266	369.72	628	0.6	304	0.07	268	586.17	664	306	281	2008	725
29	F	PMethod 8	2	2	Phone	LTE	2015 Q1	0	0	Way 1	Way 1	150	2	75	248.91	82	0	40	1.66	78	0	40	0	40	59.16	76	126	112	639	1025
25	M	PMethod 4	1	2	Phone	3G	2015 Q1	0	0	Way 24	Way 32	70	2	35	35.53	363	0	293	15.31	357	0	293	0	293	117.88	373	5	28	64	354
39	F	PMethod 4	1	2	Phone	3G	2015 Q3	0	0	Way 3	Way 3	500	10	50	7.02	433	0	318	75.23	648	0	318	0	318	684.17	555	266	247	2332	2626
52	F	PMethod 3	1	2	Phone	3G	2013 Q3	0	0	Way 15	Way 15	80	4	20	10.56	39	0	29	0	29	0	29	0	29	3.33	52	5	137	6	1278
17	M	PMethod 13	2	2				0	0	Way 8	Way 8	150	3	50	1898.16	379	1.12	111	7.22	141	0	110	0	110	863.42	289	93	92	106	48
15	F	PMethod 4	2	2				0	0	Way 6	Way 6	250	5	50	801.45	237	0	80	1.06	182	0	80	0	80	242.22	230	38	24	118	20
29	M	PMethod 4	1	2	Phone	LTE	2016 Q1	0	0	Way 6	Way 44	300	3	100	3301.67	237	0.51	114	63.95	231	0	113	5.41	120	326.52	242	103	232	59	174
23	F	PMethod 3	1	2	Phone	LTE	2015 Q1	0	0	Way 3	Way 9	460	7	65.71	734.26	568	1.23	239	320.43	585	0.42	257	11.09	257	708.31	557	1013	679	2918	2143
24	M	PMethod 4	1	2	Phone	3G	2015 Q3	0	0	Way 19	Way 56	1100	20	55	3329.11	656	0	260	288.5	736	0	260	0	260	1709.4	615	139	91	148	193
16	M	PMethod 4	1	2	Phone	LTE	2016 Q2	0	0	Way 15	Way 15	490	8	61.25	4295.26	759	0	267	561.77	751	0	267	0	267	749.9	757	232	87	950	243
30	M	PMethod 4	2	2	Phone	3G	2014 Q2	0	0	Way 12	Way 12	700	8	87.5	6349.39	584	0	271	641.57	568	0	271	0	271	872.97	605	826	391	2742	874
45	M	PMethod 15	1	1	Phone	3G	2011 Q1	0	0	Way 39	Way 39	250	3	83.33	0	0	0	0	0	0	0	0	0	0	0	0	108	199	92	335
36	F	PMethod 4	1	1	Phone	2G	2013 Q1	0	0	Way 6	Way 6	250	5	50	0	0	0	0	0	0	0	0	0	0	0	0	165	269	225	358
21	M	PMethod 4	1	2	Phone	3G	2014 Q3	0	0	Way 1	Way 1	350	17	20.59	15.44	84	0	45	1.6	55	0	45	0	45	56.72	85	60	115	139	186
61	M	PMethod 4	1	2	Phone	LTE	2015 Q1	0	0	Way 1	Way 1	400	4	100	108.39	389	0.01	346	146.12	711	0	345	0	345	335.79	712	350	356	1255	1217
32	M	PMethod 6	1	2	Phone	3G	2014 Q1	0	0	Way 8	Way 8	450	9	50	3204.73	709	0	346	384.81	676	0	346	0	346	21.19	645	69	104	40	89
20	M	PMethod 4	1	2	Phone	3G	2015 Q2	0	0	Way 6	Way 6	470	14	33.57	2472.95	1158	117.55	288	534.67	1098	0	271	12.35	289	876.06	1509	27	165	84	793
42	F	PMethod 3	2	2				0	0	Way 8	Way 41	200	4	50	232.48	325	0	121	64.2	275	0	121	0	121	320.5	289	132	63	523	236
25	F	PMethod 12	1	2	Phone	LTE	2015 Q1	0	0	Way 39	Way 8	460	6	76.67	600.66	550	0	216	373.54	546	0	216	30.67	269	918.77	565	507	536	1223	999
17	F	PMethod 4	1	2	Phone	LTE	2014 Q1	0	0	Way 39	Way 39	70	2	35	326.64	234	0	197	217.27	286	0	197	0	197	95.11	391	15	182	20	871
40	M	PMethod 13	2	2	Phone	LTE	2015 Q3	0	0	Way 10	Way 6	550	11	50	3316.57	2085	0.02	328	377.71	1591	0	325	0	325	787.77	1981	1094	1145	1783	969
18	F	PMethod 4	2	2				0	0	Way 22	Way 54	110	4	27.5	17	148	0	140	1.53	150	0	139	0	139	12.71	325	42	217	25	1065
29	M	PMethod 4	2	2	Phone	LTE	2016 Q2	0	0	Way 1	Way 18	510	13	39.23	381.2	319	0	267	543.77	573	0	268	14.79	287	389.88	514	251	321	751	1113
30	F	PMethod 2	2	2				0	0	Way 6	Way 6	200	4	50	1285.86	114	0	40	0	40	0	40	0	40	77.44	114	121	126	567	898
16	M	PMethod 1	1	2	Phone	LTE	2013 Q2	0	0	Way 1	Way 1	350	7	50	5723.91	448	39.13	240	37.13	266	0	229	0	229	621.5	463	154	130	508	272
18	M	PMethod 1	1	2	Phone	LTE	2015 Q3	0	0	Way 6	Way 6	500	5	100	3366.61	627	172.65	306	0.35	334	0	280	0.6	281	698.25	459	106	184	57	142
40	M	PMethod 15	1	2	Phone	3G	2014 Q1	0	0	Way 1	Way 1	300	3	100	68.53	95	0	69	3.63	177	0	69	0	69	31.59	188	139	68	143	59
32	F	PMethod 4	2	2	Phone	LTE	2015 Q1	0	0	Way 6	Way 6	400	4	100	1145.54	403	0.01	136	37.71	366	0	135	0	135	369.02	294	704	369	3185	1719
56	M	PMethod 3	1	1	Phone	3G	2013 Q2	0	0	Way 6	Way 6	160	8	20	0	0	0	0	0	0	0	0	0	0	0	0	88	77	99	238
18	M	PMethod 1	1	2	Phone	3G	2015 Q1	0	0	Way 6	Way 6	100	2	50	11.76	232	0	85	81.91	333	0	85	0	85	33.62	236	9	108	1	72
25	M	PMethod 4	1	2	Phone	3G	2014 Q1	0	0	Way 8	Way 22	350	8	43.75	1883.14	393	0.04	306	149	476	0	304	0	304	32.32	472	37	56	30	60
24	M	PMethod 4	1	2	Phone	3G	2015 Q3	0	0	Way 28	Way 28	520	17	30.59	3950.3	854	0.05	350	1660.65	854	0	347	0	347	858.01	709	1810	234	4773	249
22	F	PMethod 3	2	2				0	0	Way 8	Way 8	200	3	66.67	148.95	256	0	168	0	168	0	168	0	168	168.03	302	195	106	161	148
56	F	PMethod 4	1	2	Phone	LTE	2016 Q2	0	0	Way 54	Way 13	320	4	80	183.08	488	1.76	258	22.69	470	0	257	0	257	886.39	491	89	207	242	841
20	M	PMethod 4	1	2	Phone	3G	2015 Q2	0	0	Way 6	Way 6	360	10	36	291.31	817	24.75	335	66.25	710	0	216	0.25	220	149.49	835	80	90	297	89
55	M	PMethod 4	1	2	Phone	3G	2016 Q1	0	0	Way 34	Way 34	350	4	87.5	4031.5	430	1.01	202	7.71	362	0	176	0	176	347.7	450	119	91	235	153
52	M	PMethod 6	1	2	Phone	3G	2013 Q2	0	0	Way 15	Way 15	150	3	50	0	11	0	11	0	11	0	11	0	11	0.07	13	83	105	89	114
19	F	PMethod 2	1	2	Mobile Phone	2G		0	0	Way 6	Way 6	300	7	42.86	966.68	439	0.71	320	0	319	0	319	0	319	75.55	465	30	152	6	289
63	F	PMethod 3	1	1	Phone	2G	2012 Q3	0	0	Way 1	Way 6	210	8	26.25	0	0	0	0	0	0	0	0	0	0	0	0	53	192	33	517
20	F	PMethod 3	1	1	Phone	3G	2011 Q3	0	0	Way 39	Way 6	310	8	38.75	0	0	0	0	0	0	0	0	0	0	0	0	259	407	430	1273
26	F	PMethod 1	2	2				0	0	Way 6	Way 1	280	4	70	80.93	16	0	5	0.39	13	0	5	0	5	38.59	16	43	106	201	185
49	F	PMethod 4	1	2	Phone	LTE	2016 Q1	0	0	Way 13	Way 54	400	4	100	1155.87	445	0	206	89.96	423	0	206	0	206	379.32	428	291	229	1420	1303
25	F	PMethod 4	1	2	Phone	LTE	2016 Q1	0	0	Way 9	Way 9	1700	14	121.43	6413.83	337	13.37	227	1.96	301	0	157	0	158	1231.13	337	546	637	748	685
46	M	PMethod 1	2	2	Phone	2G		0	0	Way 22	Way 22	100	1	100	0	106	0	106	0	106	0	106	0	106	1.41	108	13	7	8	22
24	F	PMethod 4	1	2	Phone	LTE	2015 Q1	0	0	Way 1	Way 1	420	5	84	5325.89	860	0	315	651.46	882	0	315	0.02	318	624.21	907	206	182	169	194
40	M	PMethod 3	1	2	Phone	3G	2014 Q1	0	0	Way 8	Way 12	400	4	100	0.02	324	0	321	545.69	958	0	321	0	321	381.91	1501	474	646	1734	2101
40	F	PMethod 4	3	2				0	0	Way 22	Way 22	100	1	100	25.28	66	0	53	17.79	87	0	53	0	53	9.14	88	70	72	213	240
50	F	PMethod 4	2	2	Phone	LTE	2015 Q2	0	0	Way 6	Way 6	500	11	45.45	1567.39	648	0	256	10.76	532	0	256	0	258	717.49	531	695	788	480	917
19	M	PMethod 4	2	2				0	0	Way 15	Way 6	310	9	34.44	98.9	122	5.42	57	35.4	122	0	45	0	45	33.54	130	6	57	11	27
25	F	PMethod 4	2	2	Phone	3G	2012 Q3	0	0	Way 6	Way 1	100	2	50	144.91	95	0	34	3.1	62	0	34	0	34	73.82	97	238	317	138	381
29	F	PMethod 3	1	1	Phone	LTE	2015 Q1	0	0	Way 54	Way 54	300	6	50	0	0	0	0	0	0	0	0	0	0	0	0	105	135	103	176
38	M	PMethod 3	1	2				0	0	Way 1	Way 22	400	13	30.77	1.02	394	0	310	89.79	636	0	310	0	310	129.38	526	26	89	19	176
25	M	PMethod 3	1	2	Phone	3G	2013 Q3	0	0	Way 15	Way 13	150	6	25	2.66	118	0	92	0.05	93	0	92	0	92	81.26	145	82	280	12	605
17	M	PMethod 3	2	2	Phone	LTE	2013 Q2	0	0	Way 1	Way 13	500	10	50	9792.31	802	0.02	251	54.22	697	0	249	0	249	789.56	501	297	363	132	125
16	F	PMethod 3	1	2	Phone	LTE	2014 Q3	0	0	Way 1	Way 1	340	10	34	1239.27	446	1.62	212	3243.08	738	0	210	0	210	481.76	471	109	215	74	358
[truncated: 9,035 more rows]
