# Supplementary material for: Predicting age and gender from network telemetry: Implications for privacy and impact on policy
Source: PLoS One. 2022 Jul 21;17(7):e0271714. doi: 10.1371/journal.pone.0271714 (PMC9302812; doi:10.1371/journal.pone.0271714)
Supplement: S1 Dataset — (ZIP) [file pone.0271714.s001.zip › minimal-dataset/Gender-correlation.csv]

attribute	correlation
N_DEVICES	0.034511751
CUSTOMER_SERVICE	0.024179585
NEED_CUSTOMER_SERVICE	0.021729723
COUNT_NEED_CUSTOMER_SERVICE	0.024017962
RECHARGE_VALUE	0.057740429
AVG_RECHARGE_VALUE	0.064916116
MAX_RECHARGE_VALUE	0.06244573
MIN_RECHARGE_VALUE	0.05953247
RECHARGES	0.007756429
AVG_RECHARGES	0.00532942
MAX_RECHARGES	0.008276275
MIN_RECHARGES	-0.000661363
RECHARGE_AVG	0.070277974
MIN_RECHARGE_AVG	0.074423159
MAX_RECHARGE_AVG	0.057654379
COUNT_HAS_RECHARGE	0.008860076
DAYS_AFTER_PAYDAY	0.001706941
RECHARGE_RATE_NEXT_PAYDAY	-0.004793178
SOCIAL_NETWORK_MB	0.053756101
SOCIAL_NETWORK_SESSIONS	0.031623417
INSTAGRAM_MB	0.001294247
INSTAGRAM_SESSIONS	0.023552934
WHATSAPP_MB	0.040090617
WHATSAPP_SESSIONS	0.027040093
BANK_MB	0.03006573
UBER_MB	0.026079076
INTERNET_MB	0.06598826
INTERNET_SESSIONS	0.034872412
TOTAL_MB	0.063601776
TOTAL_SESSIONS	0.032660643
RECEIVED_CALLS	0.067131474
RECEIVED_CALLS_DURATION	0.001287477
MADE_CALLS	0.010835099
MADE_CALLS_DURATION	-0.140821385
PERC_SOCIAL_NETWORK_MB	-0.005772837
PERC_SOCIAL_NETWORK_SESSIONS	0.008216718
PERC_INSTAGRAM_MB	-0.00894573
PERC_INSTAGRAM_SESSIONS	-0.011602668
PERC_WHATSAPP_MB	-0.014694017
PERC_WHATSAPP_SESSIONS	-0.006063176
PERC_BANK_MB	-0.010713994
PERC_BANK_SESSIONS	-0.002413388
PERC_UBER_MB	0.017673637
PERC_INTERNET_MB	0.018797004
PERC_INTERNET_SESSIONS	0.023562863
PERC_RECEIVED_CALLS	0.029068922
PERC_RECEIVED_CALLS_DURATION	0.240728756
PERC_MADE_CALLS	-0.025893187
PERC_MADE_CALLS_DURATION	-0.228175683
SOCIAL_NETWORK_MB_BY_SESSION	0.055838037
INSTAGRAM_MB_BY_SESSION	0.000906921
WHATSAPP_MB_BY_SESSION	0.049421391
BANK_MB_BY_SESSION	0.030725364
UBER_MB_BY_SESSION	0.029085354
INTERNET_MB_BY_SESSION	0.067064548
TOTAL_MB_BY_SESSION	0.073678487
RECEIVED_CALL_DURATION_BY_CALL	-0.023513459
MADE_CALL_DURATION_BY_CALL	-0.047808916
TOTAL_CALL_DURATION_BY_CALL	-0.019794409
N_DAYS_SOCIAL_NETWORK	0.012533542
N_DAYS_RECEIVED_CALLS	0.040234358
N_DAYS_MADE_CALLS	0.048202718
PERC_DAYS_SOCIAL_NETWORK_OTT	0.004771057
PERC_DAYS_RECEIVED_CALLS_OTT	0.024868793
PERC_DAYS_MADE_CALLS_OTT	0.046843688
N_SERVICES	0.005765843
AVG_PERC_SOCIAL_NETWORK_MB	0.000378525
AVG_PERC_SOCIAL_NETWORK_SESSIONS	0.005082165
AVG_PERC_INSTAGRAM_MB	-0.017517639
AVG_PERC_INSTAGRAM_SESSIONS	-0.016198678
AVG_PERC_WHATSAPP_MB	-0.014262276
AVG_PERC_WHATSAPP_SESSIONS	-0.007283222
AVG_PERC_BANK_MB	0.013710096
AVG_PERC_BANK_SESSIONS	-0.006111017
AVG_PERC_UBER_MB	0.018736425
AVG_PERC_INTERNET_MB	0.015959582
AVG_PERC_INTERNET_SESSIONS	0.018145445
AVG_PERC_RECEIVED_CALLS	0.021101633
AVG_PERC_RECEIVED_CALLS_DURATION	0.243549192
AVG_PERC_MADE_CALLS	-0.017095038
AVG_PERC_MADE_CALLS_DURATION	-0.230932408
AVG_SOCIAL_NETWORK_MB_BY_SESSION	0.055268817
AVG_INSTAGRAM_MB_BY_SESSION	-0.004065869
AVG_WHATSAPP_MB_BY_SESSION	0.047078809
AVG_UBER_MB_BY_SESSION	0.03055474
AVG_INTERNET_MB_BY_SESSION	0.0626009
AVG_TOTAL_MB_BY_SESSION	0.071338428
AVG_RECEIVED_CALL_DURATION_BY_CALL	-0.053666023
AVG_MADE_CALL_DURATION_BY_CALL	-0.07937788
AVG_TOTAL_CALL_DURATION_BY_CALL	-0.075397271
AVG_N_SERVICES	0.001405593
MAX_SOCIAL_NETWORK_MB	0.061032682
MAX_SOCIAL_NETWORK_SESSIONS	0.032602762
MAX_INSTAGRAM_SESSIONS	0.021697444
MAX_WHATSAPP_MB	0.048474125
MAX_WHATSAPP_SESSIONS	0.026595269
MAX_BANK_MB	0.027666011
MAX_BANK_SESSIONS	0.030990316
MAX_UBER_MB	0.031223432
MAX_INTERNET_MB	0.064892656
MAX_INTERNET_SESSIONS	0.029569788
MAX_TOTAL_MB	0.071202656
MAX_TOTAL_SESSIONS	0.033081274
MAX_RECEIVED_CALLS	0.072918049
MAX_RECEIVED_CALLS_DURATION	0.00588872
MAX_MADE_CALLS	0.010976736
MAX_MADE_CALLS_DURATION	-0.13853929
MAX_PERC_SOCIAL_NETWORK_MB	-0.00372678
MAX_PERC_INSTAGRAM_MB	-0.015637221
MAX_PERC_INSTAGRAM_SESSIONS	-0.013886738
MAX_PERC_WHATSAPP_MB	-0.017774254
MAX_PERC_BANK_MB	0.016931248
MAX_PERC_BANK_SESSIONS	0.001080073
MAX_PERC_UBER_MB	0.017790084
MAX_PERC_INTERNET_MB	0.010126577
MAX_PERC_INTERNET_SESSIONS	0.022736044
MAX_PERC_RECEIVED_CALLS	0.004709917
MAX_PERC_RECEIVED_CALLS_DURATION	0.222081793
MAX_PERC_MADE_CALLS	-0.027604735
MAX_PERC_MADE_CALLS_DURATION	-0.207327427
MAX_SOCIAL_NETWORK_MB_BY_SESSION	0.057806409
MAX_INSTAGRAM_MB_BY_SESSION	-0.00249901
MAX_WHATSAPP_MB_BY_SESSION	0.051153095
MAX_BANK_MB_BY_SESSION	0.023672125
MAX_UBER_MB_BY_SESSION	0.031138309
MAX_INTERNET_MB_BY_SESSION	0.05866064
MAX_TOTAL_MB_BY_SESSION	0.075059259
MAX_RECEIVED_CALL_DURATION_BY_CALL	-0.051234802
MAX_MADE_CALL_DURATION_BY_CALL	-0.076757259
MAX_TOTAL_CALL_DURATION_BY_CALL	-0.068379411
MAX_N_DAYS_SOCIAL_NETWORK	0.011802744
MAX_N_DAYS_RECEIVED_CALLS	0.042265729
MAX_N_DAYS_MADE_CALLS	0.048315504
MIN_SOCIAL_NETWORK_MB	0.041536797
MIN_SOCIAL_NETWORK_SESSIONS	0.028961003
MIN_INSTAGRAM_MB	-0.015370456
MIN_INSTAGRAM_SESSIONS	0.023754845
MIN_WHATSAPP_MB	0.025343219
MIN_WHATSAPP_SESSIONS	0.026283797
MIN_BANK_MB	0.024156295
MIN_UBER_MB	0.012723009
MIN_INTERNET_MB	0.057629242
MIN_INTERNET_SESSIONS	0.031554604
MIN_TOTAL_MB	0.051751082
MIN_TOTAL_SESSIONS	0.029337164
MIN_RECEIVED_CALLS	0.060251184
MIN_RECEIVED_CALLS_DURATION	-0.001337795
MIN_MADE_CALLS	0.010319707
MIN_MADE_CALLS_DURATION	-0.131394988
MIN_PERC_SOCIAL_NETWORK_MB	0.003258541
MIN_PERC_SOCIAL_NETWORK_SESSIONS	0.000433853
MIN_PERC_INSTAGRAM_MB	-0.013212074
MIN_PERC_INSTAGRAM_SESSIONS	-0.01237208
MIN_PERC_WHATSAPP_MB	-0.004598163
MIN_PERC_WHATSAPP_SESSIONS	-0.004906338
MIN_PERC_BANK_MB	0.017126521
MIN_PERC_UBER_MB	0.012050198
MIN_PERC_INTERNET_MB	0.018520436
MIN_PERC_INTERNET_SESSIONS	0.012878901
MIN_PERC_RECEIVED_CALLS	0.034494137
MIN_PERC_RECEIVED_CALLS_DURATION	0.214176147
MIN_PERC_MADE_CALLS	-0.004089017
MIN_PERC_MADE_CALLS_DURATION	-0.210794224
MIN_SOCIAL_NETWORK_MB_BY_SESSION	0.04503498
MIN_INSTAGRAM_MB_BY_SESSION	-0.014878098
MIN_WHATSAPP_MB_BY_SESSION	0.031875318
MIN_BANK_MB_BY_SESSION	0.02533568
MIN_UBER_MB_BY_SESSION	0.014824705
MIN_INTERNET_MB_BY_SESSION	0.050489495
MIN_TOTAL_MB_BY_SESSION	0.059843689
MIN_RECEIVED_CALL_DURATION_BY_CALL	-0.037625272
MIN_MADE_CALL_DURATION_BY_CALL	-0.038288981
MIN_TOTAL_CALL_DURATION_BY_CALL	-0.044361743
MIN_N_DAYS_SOCIAL_NETWORK	0.014451918
MIN_N_DAYS_RECEIVED_CALLS	0.036760035
MIN_N_DAYS_MADE_CALLS	0.046125432
MIN_N_SERVICES	0.001155088
COUNT_USED_DATA	-0.002080237
COUNT_USED_MADE_CALLS	0.019807316
COUNT_USED_RECEIVED_CALLS	-0.004611417
COUNT_USED_SERVICES	0.000730766
P1_SOCIAL_NETWORK_MB	0.089602143
P1_SOCIAL_NETWORK_SESSIONS	0.055533228
P1_INSTAGRAM_MB	0.01095288
P1_INSTAGRAM_SESSIONS	0.047839395
P1_WHATSAPP_MB	0.054694256
P1_WHATSAPP_SESSIONS	0.054782483
P1_BANK_MB	0.020932475
P1_UBER_MB	0.026801167
P1_INTERNET_MB	0.079893896
P1_INTERNET_SESSIONS	0.049120398
P1_TOTAL_MB	0.102196692
P1_TOTAL_SESSIONS	0.056475072
P1_RECEIVED_CALLS	0.078923648
P1_RECEIVED_CALLS_DURATION	0.021066489
P1_MADE_CALLS	0.039681079
P1_MADE_CALLS_DURATION	-0.045698762
P1_PERC_SOCIAL_NETWORK_MB	0.011816548
P1_PERC_SOCIAL_NETWORK_SESSIONS	0.013442194
P1_PERC_INSTAGRAM_MB	-0.011159724
P1_PERC_INSTAGRAM_SESSIONS	-0.021488015
P1_PERC_WHATSAPP_MB	-0.027556173
P1_PERC_WHATSAPP_SESSIONS	0.001587847
P1_PERC_BANK_MB	0.004944042
P1_PERC_UBER_MB	0.022704342
P1_PERC_INTERNET_MB	0.006737304
P1_PERC_INTERNET_SESSIONS	0.024132067
P1_PERC_RECEIVED_CALLS	0.014249679
P1_PERC_RECEIVED_CALLS_DURATION	0.10842089
P1_PERC_MADE_CALLS	0.022857467
P1_PERC_MADE_CALLS_DURATION	-0.106853085
P1_SOCIAL_NETWORK_MB_BY_SESSION	0.081424737
P1_INSTAGRAM_MB_BY_SESSION	0.003898438
P1_WHATSAPP_MB_BY_SESSION	0.050118232
P1_BANK_MB_BY_SESSION	0.02078945
P1_UBER_MB_BY_SESSION	0.026956163
P1_INTERNET_MB_BY_SESSION	0.078230473
P1_TOTAL_MB_BY_SESSION	0.10481447
P1_RECEIVED_CALL_DURATION_BY_CALL	-0.043159946
P1_MADE_CALL_DURATION_BY_CALL	-0.055326723
P1_TOTAL_CALL_DURATION_BY_CALL	-0.039327855
P1_N_DAYS_RECEIVED_CALLS	0.079754484
P1_N_DAYS_MADE_CALLS	0.075112801
P1_PERC_DAYS_SOCIAL_NETWORK_OTT	0.004159462
P1_PERC_DAYS_RECEIVED_CALLS_OTT	0.026479614
P1_PERC_DAYS_MADE_CALLS_OTT	0.039926636
P1_N_SERVICES	0.024894147
P1_USED_DATA	0.002748136
P1_USED_MADE_CALLS	0.044790209
P1_USED_RECEIVED_CALLS	0.031987053
P1_USED_SERVICES	0.01307341
P2_SOCIAL_NETWORK_MB	0.053541094
P2_SOCIAL_NETWORK_SESSIONS	0.028369275
P2_INSTAGRAM_MB	0.007056628
P2_INSTAGRAM_SESSIONS	0.012303622
P2_WHATSAPP_MB	0.038219814
P2_WHATSAPP_SESSIONS	0.023170752
P2_BANK_MB	0.029826392
P2_BANK_SESSIONS	0.019925602
P2_UBER_MB	0.024237878
P2_INTERNET_MB	0.053058896
P2_INTERNET_SESSIONS	0.029175046
P2_TOTAL_MB	0.061142006
P2_TOTAL_SESSIONS	0.027109814
P2_RECEIVED_CALLS	0.06075015
P2_RECEIVED_CALLS_DURATION	0.01952274
P2_MADE_CALLS	-0.013508272
P2_MADE_CALLS_DURATION	-0.122890887
P2_PERC_SOCIAL_NETWORK_MB	0.008272612
P2_PERC_SOCIAL_NETWORK_SESSIONS	0.006766998
P2_PERC_INSTAGRAM_MB	-0.004941165
P2_PERC_INSTAGRAM_SESSIONS	-0.025210065
P2_PERC_WHATSAPP_MB	-0.019313769
P2_PERC_WHATSAPP_SESSIONS	-0.008172519
P2_PERC_BANK_MB	-0.012831937
P2_PERC_BANK_SESSIONS	-0.014828776
P2_PERC_UBER_MB	0.01844021
P2_PERC_INTERNET_MB	0.009463364
P2_PERC_INTERNET_SESSIONS	0.021229297
P2_PERC_RECEIVED_CALLS	0.035692506
P2_PERC_RECEIVED_CALLS_DURATION	0.222203179
P2_PERC_MADE_CALLS	-0.035312423
P2_PERC_MADE_CALLS_DURATION	-0.21402999
P2_SOCIAL_NETWORK_MB_BY_SESSION	0.053066586
P2_INSTAGRAM_MB_BY_SESSION	0.005739062
P2_WHATSAPP_MB_BY_SESSION	0.042097041
P2_BANK_MB_BY_SESSION	0.031429465
P2_UBER_MB_BY_SESSION	0.027203541
P2_INTERNET_MB_BY_SESSION	0.046527106
P2_TOTAL_MB_BY_SESSION	0.066641817
P2_RECEIVED_CALL_DURATION_BY_CALL	-0.038916794
P2_MADE_CALL_DURATION_BY_CALL	-0.061016762
P2_TOTAL_CALL_DURATION_BY_CALL	-0.043009581
P2_N_DAYS_RECEIVED_CALLS	0.042884713
P2_N_DAYS_MADE_CALLS	0.044418393
P2_PERC_DAYS_SOCIAL_NETWORK_OTT	0.004528342
P2_PERC_DAYS_RECEIVED_CALLS_OTT	0.016374249
P2_PERC_DAYS_MADE_CALLS_OTT	0.032615081
P2_N_SERVICES	-0.001963343
P2_USED_DATA	-0.002240248
P2_USED_MADE_CALLS	0.025362561
P2_USED_RECEIVED_CALLS	-0.000317448
P2_USED_SERVICES	-0.00683745
P3_SOCIAL_NETWORK_MB	0.027653352
P3_SOCIAL_NETWORK_SESSIONS	0.018791131
P3_INSTAGRAM_MB	-0.007138618
P3_WHATSAPP_MB	0.035185049
P3_WHATSAPP_SESSIONS	0.015123865
P3_BANK_MB	0.015996968
P3_UBER_MB	0.023574549
P3_INTERNET_MB	0.04475758
P3_INTERNET_SESSIONS	0.027538772
P3_TOTAL_MB	0.037754369
P3_TOTAL_SESSIONS	0.020925293
P3_RECEIVED_CALLS	0.059151526
P3_RECEIVED_CALLS_DURATION	0.000969139
P3_MADE_CALLS	-0.006769053
P3_MADE_CALLS_DURATION	-0.146702458
P3_PERC_SOCIAL_NETWORK_MB	-0.011169875
P3_PERC_SOCIAL_NETWORK_SESSIONS	0.002507478
P3_PERC_INSTAGRAM_MB	-0.018471967
P3_PERC_INSTAGRAM_SESSIONS	-0.011760609
P3_PERC_WHATSAPP_MB	-0.000920052
P3_PERC_WHATSAPP_SESSIONS	-0.01073665
P3_PERC_BANK_MB	0.00121544
P3_PERC_BANK_SESSIONS	-0.003031404
P3_PERC_UBER_MB	0.012239245
P3_PERC_INTERNET_MB	0.016489166
P3_PERC_INTERNET_SESSIONS	0.018446429
P3_PERC_RECEIVED_CALLS	0.032016119
P3_PERC_RECEIVED_CALLS_DURATION	0.212511628
P3_PERC_MADE_CALLS	-0.029659569
P3_PERC_MADE_CALLS_DURATION	-0.201510036
P3_SOCIAL_NETWORK_MB_BY_SESSION	0.025644983
P3_INSTAGRAM_MB_BY_SESSION	-0.013104839
P3_WHATSAPP_MB_BY_SESSION	0.044441645
P3_BANK_MB_BY_SESSION	0.013089089
P3_UBER_MB_BY_SESSION	0.024296877
P3_INTERNET_MB_BY_SESSION	0.039133124
P3_TOTAL_MB_BY_SESSION	0.041954392
P3_RECEIVED_CALL_DURATION_BY_CALL	-0.047173743
P3_MADE_CALL_DURATION_BY_CALL	-0.071032036
P3_TOTAL_CALL_DURATION_BY_CALL	-0.067928259
P3_N_DAYS_RECEIVED_CALLS	0.040826587
P3_N_DAYS_MADE_CALLS	0.045699552
P3_PERC_DAYS_SOCIAL_NETWORK_OTT	0.001480253
P3_PERC_DAYS_RECEIVED_CALLS_OTT	0.016038219
P3_PERC_DAYS_MADE_CALLS_OTT	0.030288451
P3_N_SERVICES	0.001306042
P3_USED_DATA	0.00036133
P3_USED_MADE_CALLS	0.014838327
P3_USED_RECEIVED_CALLS	0.001900096
P3_USED_SERVICES	0.002897795
P4_SOCIAL_NETWORK_MB	0.035896934
P4_SOCIAL_NETWORK_SESSIONS	0.022830582
P4_INSTAGRAM_MB	-0.004129726
P4_INSTAGRAM_SESSIONS	0.020886391
P4_WHATSAPP_MB	0.030070548
P4_WHATSAPP_SESSIONS	0.015861144
P4_BANK_MB	0.01853126
P4_UBER_MB	0.02408661
P4_INTERNET_MB	0.049254957
P4_INTERNET_SESSIONS	0.027408217
P4_TOTAL_MB	0.043529555
P4_TOTAL_SESSIONS	0.024587701
P4_RECEIVED_CALLS	0.061189822
P4_RECEIVED_CALLS_DURATION	-0.043207885
P4_MADE_CALLS	0.02407048
P4_MADE_CALLS_DURATION	-0.131461229
P4_PERC_SOCIAL_NETWORK_MB	-0.00997334
P4_PERC_SOCIAL_NETWORK_SESSIONS	0.004691186
P4_PERC_INSTAGRAM_MB	-0.009352203
P4_PERC_INSTAGRAM_SESSIONS	-0.007900553
P4_PERC_WHATSAPP_MB	-0.00544896
P4_PERC_WHATSAPP_SESSIONS	-0.010426991
P4_PERC_BANK_MB	-0.011516399
P4_PERC_BANK_SESSIONS	-0.00066202
P4_PERC_UBER_MB	0.018602728
P4_PERC_INTERNET_MB	0.019474921
P4_PERC_INTERNET_SESSIONS	0.021112533
P4_PERC_RECEIVED_CALLS	0.007662004
P4_PERC_RECEIVED_CALLS_DURATION	0.179951099
P4_PERC_MADE_CALLS	0.00213006
P4_PERC_MADE_CALLS_DURATION	-0.174136017
P4_SOCIAL_NETWORK_MB_BY_SESSION	0.036286862
P4_INSTAGRAM_MB_BY_SESSION	0.002403646
P4_WHATSAPP_MB_BY_SESSION	0.039856081
P4_BANK_MB_BY_SESSION	0.017837146
P4_UBER_MB_BY_SESSION	0.029357151
P4_INTERNET_MB_BY_SESSION	0.043439246
P4_TOTAL_MB_BY_SESSION	0.0497176
P4_RECEIVED_CALL_DURATION_BY_CALL	-0.063507344
P4_MADE_CALL_DURATION_BY_CALL	-0.038748028
P4_TOTAL_CALL_DURATION_BY_CALL	-0.035378518
P4_N_DAYS_RECEIVED_CALLS	0.040562682
P4_N_DAYS_MADE_CALLS	0.05022244
P4_PERC_DAYS_SOCIAL_NETWORK_OTT	0.009135615
P4_PERC_DAYS_RECEIVED_CALLS_OTT	0.017245519
P4_PERC_DAYS_MADE_CALLS_OTT	0.043389195
P4_N_SERVICES	0.008766401
P4_USED_DATA	0.002901885
P4_USED_MADE_CALLS	0.02367049
P4_USED_RECEIVED_CALLS	0.011629657
P4_USED_SERVICES	0.003707485
PERC_SOCIAL_NETWORK_MB_IN_P1	0.08477458
PERC_SOCIAL_NETWORK_SESSIONS_IN_P1	0.067478802
PERC_INSTAGRAM_MB_IN_P1	0.035908681
PERC_INSTAGRAM_SESSIONS_IN_P1	0.065790567
PERC_WHATSAPP_MB_IN_P1	0.059291125
PERC_BANK_MB_IN_P1	0.023823732
PERC_UBER_MB_IN_P1	0.03699981
PERC_INTERNET_MB_IN_P1	0.095050297
PERC_INTERNET_SESSIONS_IN_P1	0.064468892
PERC_RECEIVED_CALLS_IN_P1	0.05804369
PERC_RECEIVED_CALLS_DURATION_IN_P1	0.058449323
PERC_MADE_CALLS_IN_P1	0.052772988
PERC_MADE_CALLS_DURATION_IN_P1	0.015901877
PERC_P1_SOCIAL_NETWORK_MB_BY_TOTAL	0.077699016
PERC_P1_SOCIAL_NETWORK_SESSIONS_BY_TOTAL	0.071999493
PERC_P1_INSTAGRAM_MB_BY_TOTAL	-0.002152493
PERC_P1_INSTAGRAM_SESSIONS_BY_TOTAL	0.042937921
PERC_P1_WHATSAPP_MB_BY_TOTAL	0.016758571
PERC_P1_WHATSAPP_SESSIONS_BY_TOTAL	0.067187679
PERC_P1_BANK_MB_BY_TOTAL	0.010292069
PERC_P1_UBER_MB_BY_TOTAL	0.005125456
PERC_P1_INTERNET_MB_BY_TOTAL	0.063055671
PERC_P1_INTERNET_SESSIONS_BY_TOTAL	0.069837595
PERC_P1_RECEIVED_CALLS_BY_TOTAL	0.043165884
PERC_P1_RECEIVED_CALLS_DURATION_BY_TOTAL	0.143179812
PERC_P1_MADE_CALLS_BY_TOTAL	0.051030604
PERC_P1_MADE_CALLS_DURATION_BY_TOTAL	-0.015423355
PERC_SOCIAL_NETWORK_MB_IN_P2	0.020385011
PERC_SOCIAL_NETWORK_SESSIONS_IN_P2	-0.014650969
PERC_INSTAGRAM_MB_IN_P2	-0.009062797
PERC_INSTAGRAM_SESSIONS_IN_P2	-0.02578338
PERC_WHATSAPP_MB_IN_P2	-0.021027775
PERC_BANK_MB_IN_P2	0.042949463
PERC_UBER_MB_IN_P2	-0.003468467
PERC_INTERNET_MB_IN_P2	-0.015923683
PERC_RECEIVED_CALLS_IN_P2	-0.014566082
PERC_RECEIVED_CALLS_DURATION_IN_P2	0.033704613
PERC_MADE_CALLS_IN_P2	-0.022613567
PERC_MADE_CALLS_DURATION_IN_P2	0.033557037
PERC_P2_SOCIAL_NETWORK_MB_BY_TOTAL	0.009168638
PERC_P2_SOCIAL_NETWORK_SESSIONS_BY_TOTAL	-0.009020781
PERC_P2_INSTAGRAM_MB_BY_TOTAL	-0.000164237
PERC_P2_INSTAGRAM_SESSIONS_BY_TOTAL	-0.029334107
PERC_P2_WHATSAPP_MB_BY_TOTAL	-0.020920003
PERC_P2_WHATSAPP_SESSIONS_BY_TOTAL	-0.020011455
PERC_P2_BANK_MB_BY_TOTAL	-0.008288402
PERC_P2_BANK_SESSIONS_BY_TOTAL	-0.022172896
PERC_P2_UBER_MB_BY_TOTAL	0.018128019
PERC_P2_INTERNET_MB_BY_TOTAL	0.007382512
PERC_P2_INTERNET_SESSIONS_BY_TOTAL	-0.001347119
PERC_P2_RECEIVED_CALLS_BY_TOTAL	0.008647217
PERC_P2_RECEIVED_CALLS_DURATION_BY_TOTAL	0.197336185
PERC_P2_MADE_CALLS_BY_TOTAL	-0.052409986
PERC_P2_MADE_CALLS_DURATION_BY_TOTAL	-0.091923463
PERC_SOCIAL_NETWORK_MB_IN_P3	-0.04861756
PERC_SOCIAL_NETWORK_SESSIONS_IN_P3	-0.029795606
PERC_INSTAGRAM_MB_IN_P3	-0.033280364
PERC_INSTAGRAM_SESSIONS_IN_P3	-0.024949696
PERC_WHATSAPP_MB_IN_P3	-0.025914937
PERC_BANK_MB_IN_P3	0.033622075
PERC_UBER_MB_IN_P3	0.009076261
PERC_INTERNET_MB_IN_P3	-0.039943352
PERC_RECEIVED_CALLS_IN_P3	-0.020812079
PERC_RECEIVED_CALLS_DURATION_IN_P3	-0.012387426
PERC_MADE_CALLS_IN_P3	-0.023389387
PERC_MADE_CALLS_DURATION_IN_P3	-3.39E-05
PERC_P3_SOCIAL_NETWORK_MB_BY_TOTAL	-0.054163699
PERC_P3_SOCIAL_NETWORK_SESSIONS_BY_TOTAL	-0.027401855
PERC_P3_INSTAGRAM_MB_BY_TOTAL	-0.014309733
PERC_P3_INSTAGRAM_SESSIONS_BY_TOTAL	-0.029691634
PERC_P3_WHATSAPP_MB_BY_TOTAL	-0.011612234
PERC_P3_WHATSAPP_SESSIONS_BY_TOTAL	-0.036797104
PERC_P3_BANK_MB_BY_TOTAL	0.01242777
PERC_P3_BANK_SESSIONS_BY_TOTAL	-0.026515858
PERC_P3_UBER_MB_BY_TOTAL	0.007607762
PERC_P3_INTERNET_MB_BY_TOTAL	-0.009735837
PERC_P3_INTERNET_SESSIONS_BY_TOTAL	-0.012184067
PERC_P3_RECEIVED_CALLS_BY_TOTAL	0.009178283
PERC_P3_RECEIVED_CALLS_DURATION_BY_TOTAL	0.162296206
PERC_P3_MADE_CALLS_BY_TOTAL	-0.046602546
PERC_P3_MADE_CALLS_DURATION_BY_TOTAL	-0.114027
PERC_SOCIAL_NETWORK_MB_IN_P4	-0.028576546
PERC_SOCIAL_NETWORK_SESSIONS_IN_P4	0.002286437
PERC_INSTAGRAM_MB_IN_P4	-0.007774628
PERC_INSTAGRAM_SESSIONS_IN_P4	0.006998656
PERC_WHATSAPP_MB_IN_P4	-0.002367577
PERC_BANK_MB_IN_P4	0.03533272
PERC_UBER_MB_IN_P4	0.016255929
PERC_INTERNET_MB_IN_P4	0.001529723
PERC_RECEIVED_CALLS_IN_P4	0.010198388
PERC_RECEIVED_CALLS_DURATION_IN_P4	-0.05427613
PERC_MADE_CALLS_IN_P4	0.035635486
PERC_MADE_CALLS_DURATION_IN_P4	-0.03981662
PERC_P4_SOCIAL_NETWORK_MB_BY_TOTAL	-0.022106946
PERC_P4_SOCIAL_NETWORK_SESSIONS_BY_TOTAL	0.002949427
PERC_P4_INSTAGRAM_MB_BY_TOTAL	-0.006517732
PERC_P4_INSTAGRAM_SESSIONS_BY_TOTAL	-0.001557459
PERC_P4_WHATSAPP_MB_BY_TOTAL	-0.006493137
PERC_P4_WHATSAPP_SESSIONS_BY_TOTAL	-0.008707238
PERC_P4_BANK_MB_BY_TOTAL	0.008422494
PERC_P4_UBER_MB_BY_TOTAL	0.01680045
PERC_P4_INTERNET_MB_BY_TOTAL	0.006567434
PERC_P4_INTERNET_SESSIONS_BY_TOTAL	0.015500607
PERC_P4_RECEIVED_CALLS_BY_TOTAL	0.021692788
PERC_P4_RECEIVED_CALLS_DURATION_BY_TOTAL	0.129056323
PERC_P4_MADE_CALLS_BY_TOTAL	0.020542371
PERC_P4_MADE_CALLS_DURATION_BY_TOTAL	-0.110765723
P14_SOCIAL_NETWORK_MB	0.059338694
P14_SOCIAL_NETWORK_SESSIONS	0.038919477
P14_INSTAGRAM_MB	0.000617551
P14_WHATSAPP_MB	0.039764359
P14_WHATSAPP_SESSIONS	0.03450799
P14_BANK_MB	0.021640648
P14_UBER_MB	0.026090089
P14_INTERNET_MB	0.073355625
P14_INTERNET_SESSIONS	0.040015229
P14_TOTAL_MB	0.069821457
P14_TOTAL_SESSIONS	0.040905888
P14_RECEIVED_CALLS	0.071640262
P14_RECEIVED_CALLS_DURATION	-0.025068089
P14_MADE_CALLS_DURATION	-0.113858106
P14_PERC_SOCIAL_NETWORK_MB	-0.007413687
P14_PERC_SOCIAL_NETWORK_SESSIONS	0.008145339
P14_PERC_INSTAGRAM_MB	-0.008643885
P14_PERC_INSTAGRAM_SESSIONS	-0.010483699
P14_PERC_WHATSAPP_MB	-0.017848604
P14_PERC_WHATSAPP_SESSIONS	-0.005925791
P14_PERC_BANK_SESSIONS	-0.003606616
P14_PERC_UBER_MB	0.017873761
P14_PERC_INTERNET_MB	0.023958507
P14_PERC_INTERNET_SESSIONS	0.021733662
P14_PERC_RECEIVED_CALLS	0.007347351
P14_PERC_RECEIVED_CALLS_DURATION	0.190838209
P14_PERC_MADE_CALLS	-0.00177657
P14_PERC_MADE_CALLS_DURATION	-0.18385265
P14_SOCIAL_NETWORK_MB_BY_SESSION	0.056333833
P14_INSTAGRAM_MB_BY_SESSION	0.00476352
P14_WHATSAPP_MB_BY_SESSION	0.046349626
P14_BANK_MB_BY_SESSION	0.021263048
P14_UBER_MB_BY_SESSION	0.030552031
P14_INTERNET_MB_BY_SESSION	0.07092527
P14_TOTAL_MB_BY_SESSION	0.075583384
P14_RECEIVED_CALL_DURATION_BY_CALL	-0.061390018
P14_MADE_CALL_DURATION_BY_CALL	-0.045013283
P14_TOTAL_CALL_DURATION_BY_CALL	-0.027277999
P14_PERC_DAYS_RECEIVED_CALLS_OTT	0.022848868
P14_PERC_DAYS_MADE_CALLS_OTT	0.04633569
P14_N_SERVICES	0.006807589
P14_USED_DATA	0.003966531
P14_USED_MADE_CALLS	0.024756955
P14_USED_RECEIVED_CALLS	0.006799486
P14_USED_SERVICES	0.014239274
P23_SOCIAL_NETWORK_MB	0.044385704
P23_INSTAGRAM_MB	0.001485188
P23_WHATSAPP_MB	0.038014484
P23_BANK_MB	0.02815893
P23_UBER_MB	0.024554574
P23_INTERNET_MB	0.052145246
P23_TOTAL_MB	0.053167742
P23_MADE_CALLS	-0.010985841
P23_MADE_CALLS_DURATION	-0.139285983
P23_PERC_SOCIAL_NETWORK_MB	-0.001583833
P23_PERC_SOCIAL_NETWORK_SESSIONS	0.007455367
P23_PERC_INSTAGRAM_MB	-0.009452817
P23_PERC_INSTAGRAM_SESSIONS	-0.016351755
P23_PERC_WHATSAPP_MB	-0.011528822
P23_PERC_WHATSAPP_SESSIONS	-0.007554188
P23_PERC_BANK_SESSIONS	-0.006406933
P23_PERC_UBER_MB	0.016911136
P23_PERC_INTERNET_MB	0.013513454
P23_PERC_INTERNET_SESSIONS	0.022359265
P23_PERC_RECEIVED_CALLS	0.037667677
P23_PERC_RECEIVED_CALLS_DURATION	0.241565998
P23_PERC_MADE_CALLS	-0.036604177
P23_PERC_MADE_CALLS_DURATION	-0.228598015
P23_SOCIAL_NETWORK_MB_BY_SESSION	0.044863177
P23_INSTAGRAM_MB_BY_SESSION	-0.002071036
P23_WHATSAPP_MB_BY_SESSION	0.044552589
P23_BANK_MB_BY_SESSION	0.026028155
P23_UBER_MB_BY_SESSION	0.026474436
P23_INTERNET_MB_BY_SESSION	0.047501223
P23_TOTAL_MB_BY_SESSION	0.059404853
P23_RECEIVED_CALL_DURATION_BY_CALL	-0.02834245
P23_MADE_CALL_DURATION_BY_CALL	-0.054497848
P23_TOTAL_CALL_DURATION_BY_CALL	-0.043409473
P23_PERC_DAYS_RECEIVED_CALLS_OTT	0.017704122
P23_PERC_DAYS_MADE_CALLS_OTT	0.037420667
P23_N_SERVICES	0.001808536
P23_USED_DATA	0.001938113
P23_USED_MADE_CALLS	0.019577606
P23_USED_RECEIVED_CALLS	0.000412785
P23_USED_SERVICES	0.000841597
WEEKDAY_INSTAGRAM_MB	0.005808433
WEEKDAY_BANK_MB	0.030563367
WEEKDAY_INTERNET_MB	0.067594133
WEEKDAY_PERC_SOCIAL_NETWORK_SESSIONS	0.005243134
WEEKDAY_PERC_INSTAGRAM_MB	-0.009613368
WEEKDAY_PERC_INSTAGRAM_SESSIONS	-0.015573319
WEEKDAY_PERC_WHATSAPP_MB	-0.013548378
WEEKDAY_PERC_WHATSAPP_SESSIONS	-0.007363727
WEEKDAY_PERC_BANK_SESSIONS	-0.006225065
WEEKDAY_PERC_UBER_MB	0.01431847
WEEKDAY_PERC_INTERNET_MB	0.018365884
WEEKDAY_PERC_INTERNET_SESSIONS	0.020077831
WEEKDAY_PERC_RECEIVED_CALLS	0.034253933
WEEKDAY_PERC_RECEIVED_CALLS_DURATION	0.237986675
WEEKDAY_PERC_MADE_CALLS	-0.029384116
WEEKDAY_PERC_MADE_CALLS_DURATION	-0.228706055
WEEKDAY_INSTAGRAM_MB_BY_SESSION	0.005852881
WEEKDAY_WHATSAPP_MB_BY_SESSION	0.056463612
WEEKDAY_BANK_MB_BY_SESSION	0.02989151
WEEKDAY_UBER_MB_BY_SESSION	0.024624927
WEEKDAY_INTERNET_MB_BY_SESSION	0.065090096
WEEKDAY_RECEIVED_CALL_DURATION_BY_CALL	-0.025514924
WEEKDAY_MADE_CALL_DURATION_BY_CALL	-0.051085339
WEEKDAY_TOTAL_CALL_DURATION_BY_CALL	-0.021781962
WEEKDAY_PERC_DAYS_RECEIVED_CALLS_OTT	0.023552012
WEEKDAY_N_SERVICES	0.003411511
WEEKDAY_USED_DATA	0.000864586
WEEKDAY_USED_MADE_CALLS	0.009599391
WEEKDAY_USED_RECEIVED_CALLS	0.005671555
WEEKDAY_USED_SERVICES	0.009986105
WEEKEND_HOLYDAY_SOCIAL_NETWORK_MB	0.044963375
WEEKEND_HOLYDAY_SOCIAL_NETWORK_SESSIONS	0.028285261
WEEKEND_HOLYDAY_INSTAGRAM_MB	-0.01176075
WEEKEND_HOLYDAY_INSTAGRAM_SESSIONS	0.018053367
WEEKEND_HOLYDAY_WHATSAPP_MB	0.019065282
WEEKEND_HOLYDAY_WHATSAPP_SESSIONS	0.021741753
WEEKEND_HOLYDAY_BANK_MB	0.015285787
WEEKEND_HOLYDAY_UBER_MB	0.028377361
WEEKEND_HOLYDAY_INTERNET_MB	0.050015842
WEEKEND_HOLYDAY_INTERNET_SESSIONS	0.03592626
WEEKEND_HOLYDAY_TOTAL_MB	0.05058098
WEEKEND_HOLYDAY_TOTAL_SESSIONS	0.029263724
WEEKEND_HOLYDAY_RECEIVED_CALLS	0.069978562
WEEKEND_HOLYDAY_RECEIVED_CALLS_DURATION	0.001640504
WEEKEND_HOLYDAY_MADE_CALLS	0.014506752
WEEKEND_HOLYDAY_MADE_CALLS_DURATION	-0.129606565
WEEKEND_HOLYDAY_PERC_SOCIAL_NETWORK_MB	0.001475071
WEEKEND_HOLYDAY_PERC_SOCIAL_NETWORK_SESSIONS	0.002784806
WEEKEND_HOLYDAY_PERC_INSTAGRAM_MB	-0.017586723
WEEKEND_HOLYDAY_PERC_INSTAGRAM_SESSIONS	-0.020703939
WEEKEND_HOLYDAY_PERC_WHATSAPP_MB	-0.021578842
WEEKEND_HOLYDAY_PERC_WHATSAPP_SESSIONS	-0.014855977
WEEKEND_HOLYDAY_PERC_BANK_MB	-0.004019934
WEEKEND_HOLYDAY_PERC_BANK_SESSIONS	-0.012818389
WEEKEND_HOLYDAY_PERC_UBER_MB	0.025118552
WEEKEND_HOLYDAY_PERC_INTERNET_MB	0.009549045
WEEKEND_HOLYDAY_PERC_INTERNET_SESSIONS	0.01345459
WEEKEND_HOLYDAY_PERC_RECEIVED_CALLS	0.008447963
WEEKEND_HOLYDAY_PERC_RECEIVED_CALLS_DURATION	0.198634938
WEEKEND_HOLYDAY_PERC_MADE_CALLS	-0.007249233
WEEKEND_HOLYDAY_PERC_MADE_CALLS_DURATION	-0.19889054
WEEKEND_HOLYDAY_SOCIAL_NETWORK_MB_BY_SESSION	0.048877018
WEEKEND_HOLYDAY_INSTAGRAM_MB_BY_SESSION	-0.017512312
WEEKEND_HOLYDAY_WHATSAPP_MB_BY_SESSION	0.023050946
WEEKEND_HOLYDAY_BANK_MB_BY_SESSION	0.012767559
WEEKEND_HOLYDAY_UBER_MB_BY_SESSION	0.034207422
WEEKEND_HOLYDAY_INTERNET_MB_BY_SESSION	0.04416751
WEEKEND_HOLYDAY_TOTAL_MB_BY_SESSION	0.058231776
WEEKEND_HOLYDAY_RECEIVED_CALL_DURATION_BY_CALL	-0.042204929
WEEKEND_HOLYDAY_MADE_CALL_DURATION_BY_CALL	-0.058544496
WEEKEND_HOLYDAY_TOTAL_CALL_DURATION_BY_CALL	-0.062182036
WEEKEND_HOLYDAY_N_DAYS_RECEIVED_CALLS	0.041291439
WEEKEND_HOLYDAY_N_DAYS_MADE_CALLS	0.050013265
WEEKEND_HOLYDAY_PERC_DAYS_SOCIAL_NETWORK_OTT	-0.001345351
WEEKEND_HOLYDAY_PERC_DAYS_RECEIVED_CALLS_OTT	0.028123767
WEEKEND_HOLYDAY_PERC_DAYS_MADE_CALLS_OTT	0.049753438
WEEKEND_HOLYDAY_N_SERVICES	-0.003634784
WEEKEND_HOLYDAY_USED_DATA	-0.005628188
WEEKEND_HOLYDAY_USED_MADE_CALLS	0.025571024
WEEKEND_HOLYDAY_USED_RECEIVED_CALLS	0.001208886
WEEKEND_HOLYDAY_USED_SERVICES	0.000987322
WEEKDAY_P23_INSTAGRAM_MB	0.004091614
WEEKDAY_P23_BANK_MB	0.025850155
WEEKDAY_P23_UBER_MB	0.022121288
WEEKDAY_P23_INTERNET_MB	0.054587419
WEEKDAY_P23_PERC_SOCIAL_NETWORK_MB	-0.000511981
WEEKDAY_P23_PERC_SOCIAL_NETWORK_SESSIONS	0.004465809
WEEKDAY_P23_PERC_INSTAGRAM_MB	-0.008923278
WEEKDAY_P23_PERC_INSTAGRAM_SESSIONS	-0.019135028
WEEKDAY_P23_PERC_WHATSAPP_MB	-0.011851037
WEEKDAY_P23_PERC_WHATSAPP_SESSIONS	-0.008972682
WEEKDAY_P23_PERC_BANK_SESSIONS	-0.008920017
WEEKDAY_P23_PERC_UBER_MB	0.01433529
WEEKDAY_P23_PERC_INTERNET_MB	0.013358738
WEEKDAY_P23_PERC_INTERNET_SESSIONS	0.018023428
WEEKDAY_P23_PERC_RECEIVED_CALLS	0.039543757
WEEKDAY_P23_PERC_RECEIVED_CALLS_DURATION	0.235152074
WEEKDAY_P23_PERC_MADE_CALLS	-0.041182525
WEEKDAY_P23_PERC_MADE_CALLS_DURATION	-0.226653953
WEEKDAY_P23_SOCIAL_NETWORK_MB_BY_SESSION	0.042998189
WEEKDAY_P23_INSTAGRAM_MB_BY_SESSION	0.001107779
WEEKDAY_P23_WHATSAPP_MB_BY_SESSION	0.052700391
WEEKDAY_P23_BANK_MB_BY_SESSION	0.019646577
WEEKDAY_P23_UBER_MB_BY_SESSION	0.023076408
WEEKDAY_P23_INTERNET_MB_BY_SESSION	0.04669225
WEEKDAY_P23_TOTAL_MB_BY_SESSION	0.059480963
WEEKDAY_P23_RECEIVED_CALL_DURATION_BY_CALL	-0.029607887
WEEKDAY_P23_MADE_CALL_DURATION_BY_CALL	-0.059974224
WEEKDAY_P23_TOTAL_CALL_DURATION_BY_CALL	-0.041351351
WEEKDAY_P23_PERC_DAYS_RECEIVED_CALLS_OTT	0.013549534
WEEKDAY_P23_N_SERVICES	-0.00289894
WEEKDAY_P23_USED_DATA	-0.001567929
WEEKDAY_P23_USED_MADE_CALLS	0.016070071
WEEKDAY_P23_USED_RECEIVED_CALLS	-0.003248955
WEEKDAY_P23_USED_SERVICES	-6.68E-05
WEEKEND_HOLYDAY_P14_SOCIAL_NETWORK_MB	0.052264343
WEEKEND_HOLYDAY_P14_SOCIAL_NETWORK_SESSIONS	0.036261056
WEEKEND_HOLYDAY_P14_INSTAGRAM_MB	-0.012866955
WEEKEND_HOLYDAY_P14_WHATSAPP_MB	0.024525425
WEEKEND_HOLYDAY_P14_WHATSAPP_SESSIONS	0.030859543
WEEKEND_HOLYDAY_P14_BANK_MB	-0.006259196
WEEKEND_HOLYDAY_P14_UBER_MB	0.029026257
WEEKEND_HOLYDAY_P14_INTERNET_MB	0.062675831
WEEKEND_HOLYDAY_P14_INTERNET_SESSIONS	0.041578538
WEEKEND_HOLYDAY_P14_TOTAL_MB	0.06099527
WEEKEND_HOLYDAY_P14_TOTAL_SESSIONS	0.038579564
WEEKEND_HOLYDAY_P14_RECEIVED_CALLS	0.074405975
WEEKEND_HOLYDAY_P14_RECEIVED_CALLS_DURATION	-0.00675162
WEEKEND_HOLYDAY_P14_MADE_CALLS	0.026869686
WEEKEND_HOLYDAY_P14_MADE_CALLS_DURATION	-0.099442664
WEEKEND_HOLYDAY_P14_PERC_SOCIAL_NETWORK_MB	-0.010185573
WEEKEND_HOLYDAY_P14_PERC_SOCIAL_NETWORK_SESSIONS	0.006596434
WEEKEND_HOLYDAY_P14_PERC_INSTAGRAM_MB	-0.007484644
WEEKEND_HOLYDAY_P14_PERC_INSTAGRAM_SESSIONS	-0.014203377
WEEKEND_HOLYDAY_P14_PERC_WHATSAPP_MB	-0.024275885
WEEKEND_HOLYDAY_P14_PERC_WHATSAPP_SESSIONS	-0.010492863
WEEKEND_HOLYDAY_P14_PERC_BANK_MB	0.00013886
WEEKEND_HOLYDAY_P14_PERC_BANK_SESSIONS	-0.008852273
WEEKEND_HOLYDAY_P14_PERC_UBER_MB	0.016815877
WEEKEND_HOLYDAY_P14_PERC_INTERNET_MB	0.027048526
WEEKEND_HOLYDAY_P14_PERC_INTERNET_SESSIONS	0.013265697
WEEKEND_HOLYDAY_P14_PERC_RECEIVED_CALLS	0.001978225
WEEKEND_HOLYDAY_P14_PERC_RECEIVED_CALLS_DURATION	0.137249251
WEEKEND_HOLYDAY_P14_PERC_MADE_CALLS	0.012694603
WEEKEND_HOLYDAY_P14_PERC_MADE_CALLS_DURATION	-0.151347962
WEEKEND_HOLYDAY_P14_SOCIAL_NETWORK_MB_BY_SESSION	0.045720474
WEEKEND_HOLYDAY_P14_INSTAGRAM_MB_BY_SESSION	-0.01000896
WEEKEND_HOLYDAY_P14_WHATSAPP_MB_BY_SESSION	0.024101874
WEEKEND_HOLYDAY_P14_BANK_MB_BY_SESSION	-0.00910396
WEEKEND_HOLYDAY_P14_UBER_MB_BY_SESSION	0.032903012
WEEKEND_HOLYDAY_P14_INTERNET_MB_BY_SESSION	0.055747878
WEEKEND_HOLYDAY_P14_TOTAL_MB_BY_SESSION	0.059173811
WEEKEND_HOLYDAY_P14_RECEIVED_CALL_DURATION_BY_CALL	-0.056121125
WEEKEND_HOLYDAY_P14_MADE_CALL_DURATION_BY_CALL	-0.053079498
WEEKEND_HOLYDAY_P14_TOTAL_CALL_DURATION_BY_CALL	-0.054024055
WEEKEND_HOLYDAY_P14_N_DAYS_SOCIAL_NETWORK	0.022227506
WEEKEND_HOLYDAY_P14_N_DAYS_RECEIVED_CALLS	0.049479585
WEEKEND_HOLYDAY_P14_N_DAYS_MADE_CALLS	0.057659776
WEEKEND_HOLYDAY_P14_PERC_DAYS_SOCIAL_NETWORK_OTT	0.005566951
WEEKEND_HOLYDAY_P14_PERC_DAYS_RECEIVED_CALLS_OTT	0.032969003
WEEKEND_HOLYDAY_P14_PERC_DAYS_MADE_CALLS_OTT	0.05092749
WEEKEND_HOLYDAY_P14_N_SERVICES	0.008151949
WEEKEND_HOLYDAY_P14_USED_DATA	-0.001542129
WEEKEND_HOLYDAY_P14_USED_MADE_CALLS	0.040200654
WEEKEND_HOLYDAY_P14_USED_RECEIVED_CALLS	0.014359304
WEEKEND_HOLYDAY_P14_USED_SERVICES	0.019613573
PAYMENT_METHOD	0.020912
DEVICE_TYPE	-0.017788
DEVICE_CAPABILITY	-0.018314
DEVICE_AGE	-0.029328
RECHARGE_WAY	0.010668
MAIN_RECHARGE_WAY	0.014883
